# Supplementary material for: Transcriptome Sequence Reveals Candidate Genes Involving in the Post-Harvest Hardening of Trifoliate Yam Dioscorea dumetorum
Source: Plants (Basel). 2021 Apr 16;10(4):787. doi: 10.3390/plants10040787 (PMC8074181; doi:10.3390/plants10040787)
Supplement: Supplementary file 1 [file plants-10-00787-s001.zip]

Archive with 13 entries (11 files):
- plants-1130765-proofed suppl/
- plants-1130765-proofed suppl/Plants_Suppl/
- plants-1130765-proofed suppl/Plants_Suppl/File_S1.pdf
- plants-1130765-proofed suppl/Plants_Suppl/File_S10.pdf
- plants-1130765-proofed suppl/Plants_Suppl/File_S11.docx
- plants-1130765-proofed suppl/Plants_Suppl/File_S2.xlsx
- plants-1130765-proofed suppl/Plants_Suppl/File_S3.pdf
- plants-1130765-proofed suppl/Plants_Suppl/File_S4.xlsx
- plants-1130765-proofed suppl/Plants_Suppl/File_S5.xlsx
- plants-1130765-proofed suppl/Plants_Suppl/File_S6.xlsx
- plants-1130765-proofed suppl/Plants_Suppl/File_S7.tre
- plants-1130765-proofed suppl/Plants_Suppl/File_S8.pdf
- plants-1130765-proofed suppl/Plants_Suppl/File_S9.pdf
