# Supplementary material for: Transcriptome Sequence Reveals Candidate Genes Involving in the Post-Harvest Hardening of Trifoliate Yam Dioscorea dumetorum
Source: Plants (Basel). 2021 Apr 16;10(4):787. doi: 10.3390/plants10040787 (PMC8074181; doi:10.3390/plants10040787)
Supplement: Supplementary file 1 [file plants-10-00787-s001.zip › plants-1130765-proofed suppl/Plants_Suppl/File_S2.xlsx]

## Sheet: Bang14DAHvs3DAH
	baseMean	log2FoldChange	lfcSE	stat	pvalue	padj
contig540.g110	28.2907	-42.5214	2.73891	-14.7947	1.58458e-49	4.38405e-45
contig544.g1657	35.1354	-32.4877	2.4263	-12.5655	3.26667e-36	4.51895e-32
contig643.g81	83.5634	-22.6919	1.92003	-10.7769	4.42786e-27	4.08352e-23
contig806.g25	12.2807	-32.1841	3.0891	-9.77116	1.49727e-22	1.03563e-18
contig488.g30	24.1415	-25.0844	2.42373	-9.52431	1.66141e-21	9.19323e-18
contig119.g186	11.214	-32.5458	3.31453	-9.21572	3.09204e-20	1.42579e-16
contig552.g59	75.5003	-20.1902	1.99026	-9.13959	6.26899e-20	2.47777e-16
contig199.g1498	26.0984	-20.7339	2.15001	-8.71344	2.948e-18	1.01953e-14
contig267.g189	11.6373	-36.9369	4.02755	-8.67449	4.15422e-18	1.27705e-14
contig267.g420	86.6567	-20.2669	2.1527	-8.48561	2.14596e-17	5.93723e-14
contig421.g402	17.2621	-21.38	2.30934	-8.39203	4.77823e-17	1.20181e-13
contig421.g58	9.97226	-36.0996	4.11568	-8.28528	1.17834e-16	2.71677e-13
contig2.g646	23.8853	-20.8957	2.35152	-8.03552	9.31796e-16	1.98308e-12
contig678.g120	13.9759	-26.8894	3.10495	-8.01604	1.09213e-15	2.15828e-12
contig199.g1442	17.0593	31.182	3.69518	7.89732	2.84963e-15	5.25604e-12
contig1.g578	17.3971	-19.5622	2.26155	-7.76556	8.12833e-15	1.40554e-11
contig27.g30	10.6064	-21.2586	2.48312	-7.75583	8.77642e-15	1.42834e-11
contig629.g14	55.6629	-20.8038	2.43057	-7.73636	1.02301e-14	1.57242e-11
contig16.g52	17.3645	-20.1501	2.37458	-7.64351	2.11381e-14	3.07804e-11
contig355.g95	14.317	-29.4613	3.65925	-7.50465	6.15943e-14	8.52064e-11
contig1.g808	24.5326	-18.6982	2.26093	-7.38556	1.51814e-13	1.98023e-10
contig611.g24	9.11653	-31.1313	3.95012	-7.37478	1.6462e-13	1.98023e-10
contig612.g9	9.11653	-31.1313	3.95012	-7.37478	1.6462e-13	1.98023e-10
contig267.g444	14.529	-28.7929	3.65469	-7.3311	2.28266e-13	2.63143e-10
contig813.g6	9.01145	-28.6698	3.73514	-7.14024	9.31676e-13	1.03107e-09
contig816.g30	13.3948	-28.6848	3.74098	-7.13311	9.81268e-13	1.04418e-09
contig552.g493	13.3811	-28.4486	3.74149	-7.069	1.56049e-12	1.59904e-09
contig628.g24	37.0711	-20.0416	2.60329	-6.9303	4.19943e-12	4.14949e-09
contig557.g1019	16.826	-20.5483	2.71697	-6.82683	8.68107e-12	8.28204e-09
contig119.g106	18.8229	-22.5322	3.016	-6.80776	9.91319e-12	9.14228e-09
contig199.g32	38.8326	-19.889	2.63295	-6.79427	1.08863e-11	9.45182e-09
contig72.g46	16.7242	-21.0283	2.80089	-6.79366	1.09321e-11	9.45182e-09
contig552.g93	69.3754	-17.6344	2.31285	-6.75982	1.38163e-11	1.15835e-08
contig483.g23	3.40192	-35.5281	4.98605	-6.72438	1.76344e-11	1.43497e-08
contig552.g373	3.43439	-33.4405	4.68749	-6.70732	1.98235e-11	1.56702e-08
contig119.g748	17.0418	-17.1239	2.25872	-6.69576	2.14561e-11	1.64896e-08
contig267.g195	17.3108	-18.4922	2.46974	-6.67773	2.4268e-11	1.81465e-08
contig705.g1396	10.1672	-30.2196	4.25887	-6.62607	3.44735e-11	2.50995e-08
contig559.g39	29.5409	-20.895	2.87243	-6.57807	4.76591e-11	3.38099e-08
contig609.g4	40.1257	-16.8846	2.27401	-6.54551	5.9291e-11	4.09498e-08
contig565.g204	44.9039	-24.9268	3.50453	-6.54204	6.06839e-11	4.09498e-08
contig383.g5	40.1816	-20.0686	2.78245	-6.49377	8.3715e-11	5.51463e-08
contig126.g3	15.7969	-20.1149	2.79663	-6.47741	9.33092e-11	5.90722e-08
contig119.g358	38.631	-17.9645	2.46503	-6.47639	9.39449e-11	5.90722e-08
contig558.g1906	48.0443	-24.5489	3.48516	-6.46999	9.80072e-11	6.0257e-08
contig546.g2519	22.4225	-17.5179	2.40582	-6.45015	1.1174e-10	6.72065e-08
contig552.g389	24.0466	-20.7281	2.96455	-6.31736	2.6607e-10	1.5481e-07
contig308.g7	17.8456	-19.1208	2.71254	-6.3117	2.7598e-10	1.5481e-07
contig294.g263	25.2453	-20.0125	2.85441	-6.31043	2.78257e-10	1.5481e-07
contig564.g1082	16.9348	-19.3043	2.74254	-6.30959	2.79773e-10	1.5481e-07
contig278.g49	12.0868	-37.6925	5.68344	-6.28009	3.38377e-10	1.83566e-07
contig267.g320	9.99116	-20.3301	2.93196	-6.25184	4.05633e-10	2.1582e-07
contig549.g155	20.104	-20.0444	2.91166	-6.19727	5.74511e-10	2.99906e-07
contig678.g707	14.9111	-18.722	2.70762	-6.17591	6.57852e-10	3.33557e-07
contig494.g4	41.6391	-24.7244	3.68027	-6.17465	6.63088e-10	3.33557e-07
contig390.g214	17.5645	18.2857	2.64986	6.14585	7.95362e-10	3.92951e-07
contig390.g612	15.7823	-19.7378	2.90764	-6.10041	1.05798e-09	5.13528e-07
contig488.g10	40.2217	-17.7214	2.5816	-6.08979	1.13059e-09	5.39312e-07
contig199.g10	42.5217	-25.399	3.86858	-6.04846	1.46237e-09	6.85752e-07
contig143.g89	52.3074	-16.9993	2.49904	-6.00202	1.94883e-09	8.98639e-07
contig106.g45	16.77	-20.0127	3.00596	-5.99233	2.06854e-09	9.38202e-07
contig546.g79	10.1421	-25.4867	3.92126	-5.9896	2.10358e-09	9.38705e-07
contig711.g13	9.86129	-22.7483	3.46595	-5.98633	2.14627e-09	9.42552e-07
contig565.g113	15.2412	-19.0602	2.92391	-5.83471	5.38856e-09	2.32946e-06
contig42.g42	12.131	-14.8843	2.20958	-5.8311	5.50635e-09	2.34376e-06
contig395.g32	12.6902	17.1383	2.60243	5.817	5.99135e-09	2.51156e-06
contig266.g65	13.8129	-18.2463	2.7958	-5.81096	6.21162e-09	2.56503e-06
contig552.g257	7.48781	16.6252	2.51839	5.80737	6.34606e-09	2.58201e-06
contig707.g6	11.2876	-21.6744	3.39494	-5.79521	6.82362e-09	2.73607e-06
contig764.g271	47.1572	15.7803	2.3844	5.77936	7.49873e-09	2.96382e-06
contig691.g192	10.5303	-19.7792	3.08158	-5.7695	7.9506e-09	3.09816e-06
contig3.g668	35.6509	-18.8205	2.922	-5.75651	8.58723e-09	3.29976e-06
contig103.g12	13.0095	-19.3134	3.01271	-5.7468	9.09482e-09	3.44694e-06
contig552.g57	144.888	-19.2509	3.00473	-5.74125	9.3979e-09	3.51367e-06
contig678.g112	21.8693	-15.6992	2.39489	-5.72016	1.06422e-08	3.90984e-06
contig390.g530	10.3354	-22.3021	3.55018	-5.71861	1.07402e-08	3.90984e-06
contig553.g253	29.5472	-15.712	2.40227	-5.70793	1.14358e-08	4.109e-06
contig918.g70	34.9989	-17.7703	2.79076	-5.6509	1.59609e-08	5.66142e-06
contig764.g982	15.4092	-17.3042	2.71328	-5.64048	1.69572e-08	5.93868e-06
contig302.g136	16.994	-17.0261	2.66564	-5.63695	1.73093e-08	5.97654e-06
contig775.g1	9.16017	-26.6428	4.37311	-5.63508	1.74974e-08	5.97654e-06
contig290.g11	47.4883	-16.8866	2.64738	-5.62314	1.87521e-08	6.32701e-06
contig560.g81	13.6498	17.8914	2.83321	5.60895	2.03554e-08	6.72309e-06
contig2.g348	11.7766	-17.5445	2.77229	-5.60711	2.05731e-08	6.72309e-06
contig750.g121	65.5755	-22.7979	3.71077	-5.60475	2.08558e-08	6.72309e-06
contig919.g9	34.3147	-18.119	2.87614	-5.6044	2.0898e-08	6.72309e-06
contig790.g11	28.126	-17.7722	2.81996	-5.59307	2.23088e-08	7.09446e-06
contig884.g22	25.2596	-15.4594	2.40991	-5.58502	2.33674e-08	7.30207e-06
contig882.g5	25.235	-15.4579	2.41003	-5.58411	2.34895e-08	7.30207e-06
contig421.g16	23.7556	17.8836	2.84567	5.58168	2.38212e-08	7.3229e-06
contig91.g8	11.6229	-25.2009	4.15876	-5.57881	2.42171e-08	7.36278e-06
contig33.g1	12.1217	16.8051	2.66183	5.56201	2.66686e-08	8.02e-06
contig294.g1079	24.9782	-15.357	2.40469	-5.55456	2.78312e-08	8.27964e-06
contig918.g6	15.4445	-16.955	2.69437	-5.55046	2.84911e-08	8.38579e-06
contig580.g216	22.5858	-18.4385	2.96325	-5.54744	2.89884e-08	8.44234e-06
contig199.g123	11.1983	16.7707	2.67647	5.51875	3.41428e-08	9.83989e-06
contig546.g2820	54.3984	26.9725	4.53221	5.51001	3.5882e-08	1.02345e-05
contig881.g9	23.6333	-15.2023	2.39968	-5.50171	3.76119e-08	1.05328e-05
contig714.g14	24.6849	-28.123	4.74925	-5.50045	3.7882e-08	1.05328e-05
contig580.g79	26.8061	-19.0993	3.1092	-5.49958	3.80698e-08	1.05328e-05
contig686.g67	22.3777	-19.9584	3.26741	-5.49623	3.87992e-08	1.06283e-05
contig562.g672	61.8829	18.7344	3.05019	5.48634	4.10355e-08	1.11307e-05
contig199.g1133	15.8968	-18.5286	3.01557	-5.48108	4.22738e-08	1.13552e-05
contig549.g1422	27.6093	16.7089	2.69032	5.46735	4.56825e-08	1.21529e-05
contig557.g1220	8.9616	-25.1672	4.2584	-5.44035	5.31749e-08	1.40113e-05
contig764.g74	3.21631	-32.0876	5.54139	-5.42961	5.64771e-08	1.47411e-05
contig559.g41	128.839	-20.4057	3.39794	-5.41672	6.07031e-08	1.5696e-05
contig119.g1816	9.73411	-24.8189	4.2207	-5.40643	6.42942e-08	1.64706e-05
contig771.g2	8.85336	-25.2889	4.38512	-5.31089	1.09092e-07	2.76904e-05
contig895.g8	26.0851	-16.5817	2.78283	-5.23988	1.60678e-07	4.04134e-05
contig646.g33	5.69062	-18.2447	3.12174	-5.20374	1.95322e-07	4.84313e-05
contig174.g35	56.4861	-21.354	3.71976	-5.20304	1.96057e-07	4.84313e-05
contig706.g17	10.798	-19.5907	3.40069	-5.17269	2.30753e-07	5.64977e-05
contig94.g36	15.0046	-20.0565	3.49514	-5.16618	2.38925e-07	5.79853e-05
contig764.g814	52.0865	19.2895	3.34975	5.16143	2.45067e-07	5.8959e-05
contig558.g2268	17.5597	-15.1119	2.54408	-5.1539	2.5512e-07	6.08483e-05
contig235.g14	22.471	-20.1185	3.53625	-5.12366	2.99669e-07	7.08627e-05
contig560.g75	14.3979	20.7472	3.69489	5.07381	3.89932e-07	9.14258e-05
contig678.g292	9.37439	-23.2679	4.20209	-5.06127	4.16466e-07	9.66141e-05
contig570.g234	23.7654	-18.85	3.32998	-5.0601	4.19044e-07	9.66141e-05
contig352.g14	22.2171	-17.8561	3.13781	-5.05324	4.34384e-07	9.93232e-05
contig544.g239	15.8881	14.7765	2.53908	5.03192	4.85579e-07	0.000110119
contig540.g97	10.1922	-19.8567	3.56774	-5.00505	5.58467e-07	0.000125619
contig211.g5	15.6253	-16.9843	2.99695	-4.99984	5.7378e-07	0.000128022
contig391.g18	11.2172	-16.814	2.9657	-4.99512	5.87992e-07	0.000130144
contig267.g333	9.32254	-18.4284	3.3173	-4.95234	7.33278e-07	0.000161013
contig570.g486	7.03094	-22.7308	4.20654	-4.92822	8.29802e-07	0.000180773
contig896.g122	8.01068	-18.1459	3.2897	-4.90801	9.20041e-07	0.000198865
contig542.g85	8.01181	-23.2453	4.37144	-4.86003	1.17365e-06	0.000251716
contig556.g65	28.4138	-26.2201	4.99865	-4.84532	1.26408e-06	0.000269025
contig753.g10	45.6816	-20.4145	3.80746	-4.83642	1.32196e-06	0.000279196
contig267.g188	57.2975	-20.0282	3.78789	-4.75942	1.94149e-06	0.000406933
contig119.g790	20.8029	-19.559	3.70195	-4.74318	2.10387e-06	0.000437652
contig782.g16	9.62581	-23.1618	4.51456	-4.68744	2.76641e-06	0.000571181
contig290.g5	9.44077	-21.5548	4.19363	-4.66296	3.1169e-06	0.000638779
contig95.g680	6.77202	-21.7183	4.29318	-4.59294	4.37051e-06	0.000889109
contig494.g18	14.8555	14.8403	2.82273	4.54889	5.39308e-06	0.00108913
contig119.g312	79.2313	-18.2654	3.5771	-4.54709	5.43921e-06	0.00109048
contig920.g250	19.3541	-16.3738	3.19865	-4.49372	6.99902e-06	0.00139311
contig544.g2227	16.3196	-17.4446	3.44052	-4.48904	7.15433e-06	0.00141385
contig886.g8	9.23804	-22.6858	4.61545	-4.48187	7.3992e-06	0.00145187
contig421.g556	28.657	-15.0173	2.90654	-4.47863	7.51224e-06	0.00146367
contig558.g1807	8.75219	-16.3416	3.20353	-4.47681	7.57672e-06	0.00146591
contig475.g25	8.71883	-17.4029	3.44302	-4.47368	7.68852e-06	0.00147721
contig857.g37	24.4813	-16.0573	3.14453	-4.47039	7.80782e-06	0.00148979
contig119.g127	11.2754	-21.653	4.43276	-4.43357	9.26845e-06	0.00175637
contig675.g16	17.5547	-13.3437	2.57659	-4.40259	1.06966e-05	0.00200905
contig764.g945	12.7537	-18.9689	3.85519	-4.40157	1.07471e-05	0.00200905
contig143.g88	14.5346	-17.7298	3.59633	-4.37384	1.22082e-05	0.00226688
contig558.g1680	46.054	16.9062	3.41682	4.3626	1.28526e-05	0.00237061
contig222.g1163	19.374	-17.0767	3.45898	-4.35872	1.30826e-05	0.00239706
contig194.g56	9.13691	-16.4787	3.32532	-4.35409	1.33618e-05	0.00243212
contig294.g379	10.8862	-17.4509	3.56017	-4.33994	1.42523e-05	0.00257725
contig558.g2350	8.63672	-16.8576	3.44256	-4.31586	1.58983e-05	0.00285622
contig558.g1885	4.96848	-24.7124	5.26873	-4.31079	1.62672e-05	0.00290364
contig549.g1332	130.559	-14.9288	3.0119	-4.29258	1.76611e-05	0.00313225
contig2.g990	5.16636	-29.2293	6.3505	-4.28774	1.80498e-05	0.00318079
contig95.g792	5.62395	-20.9555	4.43967	-4.26957	1.95846e-05	0.00342942
contig521.g33	13.1006	-20.0601	4.23438	-4.26511	1.99801e-05	0.00346638
contig544.g2453	13.9532	-19.254	4.04607	-4.26437	2.00463e-05	0.00346638
contig95.g841	10.4875	-18.2908	3.83575	-4.24711	2.16548e-05	0.00372126
contig691.g706	8.03289	15.0472	3.08465	4.2297	2.34002e-05	0.00399637
contig89.g2452	142.87	-8.82997	1.61754	-4.22244	2.41674e-05	0.00410209
contig921.g9	10.3542	19.9463	4.28516	4.18802	2.81394e-05	0.00474715
contig753.g11	36.0538	-14.7925	3.06327	-4.17609	2.96559e-05	0.00497266
contig488.g24	9.85485	-16.787	3.57773	-4.13306	3.57959e-05	0.00596606
contig558.g93	11.7783	-18.4073	3.97884	-4.12362	3.72958e-05	0.00617882
contig558.g1531	38.0674	14.3948	3.02601	4.09609	4.2018e-05	0.00691971
contig88.g38	11.9701	-19.306	4.25055	-4.07148	4.67145e-05	0.00764763
contig199.g1613	58.245	-15.5075	3.32771	-4.05911	4.92605e-05	0.008017
contig1.g721	8.85993	-15.1281	3.24663	-4.0436	5.26362e-05	0.00851628
contig691.g1924	6.13312	-35.2353	8.24669	-4.03014	5.57433e-05	0.00896657
contig390.g437	9.27506	16.2302	3.53659	4.02371	5.72878e-05	0.00916174
contig105.g27	9.49083	-19.7342	4.41888	-4.01328	5.98816e-05	0.00952152
contig570.g503	3.0417	-34.8238	8.25015	-3.97856	6.93326e-05	0.0109229
contig278.g46	22.8478	-14.4574	3.13155	-3.97804	6.94845e-05	0.0109229
contig764.g854	6.03739	-20.3814	4.63055	-3.96959	7.19969e-05	0.0112539
contig897.g13	6.75478	-32.699	7.90483	-3.88357	0.000102933	0.0159992
contig145.g17	14.8228	-15.9213	3.58928	-3.87857	0.00010507	0.0162401
contig557.g1144	9.26912	-14.282	3.17751	-3.86528	0.00011096	0.0170552
contig678.g555	7.65928	-16.4564	3.76943	-3.83516	0.000125481	0.0191805
contig570.g240	4.44268	-33.0551	8.18955	-3.79204	0.000149415	0.0227136
contig199.g1511	19.2738	-19.8204	4.71152	-3.7823	0.000155388	0.0234925
contig89.g359	11.1135	17.347	4.07019	3.7706	0.000162859	0.0244881
contig1.g269	4.85502	15.5849	3.69435	3.67723	0.000235785	0.035262
contig705.g828	7.73255	-19.8872	4.8753	-3.66895	0.000243552	0.0361715
contig899.g14	12.0588	-28.5371	7.23481	-3.66797	0.000244482	0.0361715
contig702.g9	18.2076	15.9555	3.8086	3.66421	0.000248101	0.0365118
contig691.g1894	5.23891	13.8627	3.2452	3.65546	0.000256725	0.0375811
contig697.g33	17.9263	15.92	3.82879	3.63563	0.000277303	0.0403797
contig558.g171	39.6686	9.61031	2.10552	3.61445	0.000300981	0.0435982
contig421.g455	4.40241	-26.9096	6.91989	-3.59971	0.000318575	0.0459064

## Sheet: Bang14DAHvsAH
	baseMean	log2FoldChange	lfcSE	stat	pvalue	padj
contig267.g420	86.6567	-28.9974	2.16675	-12.4598	1.23634e-35	3.42033e-31
contig643.g81	83.5634	-24.4329	1.91871	-11.6917	1.40616e-31	1.94507e-27
contig552.g59	75.5003	-25.0824	1.98887	-11.6057	3.85299e-31	3.5531e-27
contig678.g707	14.9111	-31.1977	2.71986	-10.735	6.97298e-27	4.82269e-23
contig3.g604	215.235	21.4119	1.84773	10.5058	8.12351e-26	4.49474e-22
contig294.g1079	24.9782	-26.283	2.39318	-10.1468	3.42506e-24	1.57924e-20
contig549.g155	20.104	-30.7856	2.92808	-9.83088	8.28915e-23	3.0762e-19
contig421.g58	9.97226	-42.4959	4.12223	-9.82377	8.89557e-23	3.0762e-19
contig546.g272	76.6774	22.7058	2.17472	9.52113	1.71301e-21	5.2656e-18
contig570.g486	7.03094	-40.7745	4.18111	-9.27372	1.79765e-20	4.9732e-17
contig302.g136	16.994	-26.5775	2.657	-9.25009	2.24314e-20	5.6415e-17
contig308.g7	17.8456	-26.0089	2.73059	-8.79258	1.46167e-18	3.36977e-15
contig119.g186	11.214	-31.0827	3.32925	-8.73552	2.42537e-18	5.16137e-15
contig554.g475	16.0279	28.8867	3.09755	8.67998	3.9584e-18	7.82209e-15
contig1.g578	17.3971	-21.4946	2.27596	-8.56546	1.07649e-17	1.98541e-14
contig882.g5	25.235	-21.9966	2.39305	-8.35611	6.48198e-17	1.12077e-13
contig119.g358	38.631	-22.4077	2.47038	-8.26097	1.44491e-16	2.24321e-13
contig881.g9	23.6333	-21.5097	2.36202	-8.25977	1.45953e-16	2.24321e-13
contig105.g26	147.004	24.5565	2.73716	8.24086	1.70984e-16	2.48962e-13
contig884.g22	25.2596	-21.6892	2.3929	-8.22816	1.90109e-16	2.62969e-13
contig753.g11	36.0538	-25.2829	2.8497	-8.17029	3.07646e-16	4.05286e-13
contig267.g444	14.529	-32.8517	3.82167	-8.07283	6.86879e-16	8.6375e-13
contig553.g253	29.5472	-21.2997	2.39366	-8.06286	7.45301e-16	8.96467e-13
contig629.g14	55.6629	-21.5706	2.42916	-8.05652	7.84948e-16	9.04816e-13
contig558.g1884	129.664	23.9723	2.74536	8.00344	1.20995e-15	1.33893e-12
contig1.g880	16.4844	-22.7735	2.69023	-7.72183	1.14669e-14	1.11724e-11
contig686.g67	22.3777	-25.5636	3.05209	-7.72048	1.15891e-14	1.11724e-11
contig552.g493	13.3811	-30.8845	3.74149	-7.72005	1.16285e-14	1.11724e-11
contig816.g30	13.3948	-30.8772	3.74098	-7.71914	1.17115e-14	1.11724e-11
contig885.g20	17.324	-21.4981	2.56161	-7.61165	2.70617e-14	2.49554e-11
contig557.g1019	16.826	-22.6756	2.72381	-7.59069	3.18214e-14	2.8398e-11
contig540.g110	28.2907	-22.7847	2.7435	-7.57597	3.56453e-14	3.08165e-11
contig711.g13	9.86129	-29.5128	3.64045	-7.55755	4.10743e-14	3.4434e-11
contig199.g1498	26.0984	-18.0013	2.15752	-7.41654	1.20223e-13	9.65555e-11
contig488.g30	24.1415	-21.3629	2.61152	-7.41442	1.22156e-13	9.65555e-11
contig421.g402	17.2621	-19.0148	2.31767	-7.34135	2.11447e-13	1.62491e-10
contig267.g189	11.6373	-32.6063	4.186	-7.31159	2.64008e-13	1.97399e-10
contig813.g6	9.01145	-29.9962	3.89893	-7.18047	6.9472e-13	5.05775e-10
contig628.g24	37.0711	-20.5961	2.60018	-7.15184	8.56224e-13	6.0737e-10
contig2.g646	23.8853	-18.9362	2.37646	-7.12666	1.02835e-12	7.08471e-10
contig390.g612	15.7823	-22.28	2.8468	-7.12379	1.04997e-12	7.08471e-10
contig72.g46	16.7242	-21.8248	2.80759	-7.06114	1.65139e-12	1.076e-09
contig837.g56	14.4317	-26.2293	3.43222	-7.05938	1.67244e-12	1.076e-09
contig2.g807	673.416	-20.1891	2.58257	-7.043	1.88139e-12	1.18292e-09
contig60.g25	15.2956	23.7379	3.10816	6.99383	2.67473e-12	1.64437e-09
contig546.g2519	22.4225	-18.6811	2.39486	-6.96538	3.27525e-12	1.96978e-09
contig488.g10	40.2217	-19.786	2.58373	-6.88385	5.8256e-12	3.42905e-09
contig119.g106	18.8229	-22.0346	3.02181	-6.62999	3.35716e-11	1.93491e-08
contig557.g888	21.9131	17.4058	2.32656	6.62174	3.55001e-11	2.00431e-08
contig343.g22	19.7972	-18.7869	2.55306	-6.57519	4.8591e-11	2.68854e-08
contig91.g8	11.6229	-29.2975	4.20699	-6.48862	8.66282e-11	4.69915e-08
contig267.g195	17.3108	-17.9841	2.46753	-6.47777	9.30884e-11	4.95248e-08
contig546.g3370	12.3975	-17.75	2.43973	-6.45564	1.0776e-10	5.62487e-08
contig278.g46	22.8478	-21.9516	3.12372	-6.38712	1.69042e-10	8.66029e-08
contig2.g348	11.7766	-19.3971	2.76482	-6.29232	3.12758e-10	1.57317e-07
contig860.g12	11.2727	-19.575	2.7958	-6.2862	3.25334e-10	1.60721e-07
contig918.g6	15.4445	-18.7706	2.67371	-6.2724	3.55534e-10	1.72559e-07
contig895.g8	26.0851	-19.1421	2.7668	-6.19563	5.80507e-10	2.76892e-07
contig106.g45	16.77	-20.6286	3.00878	-6.1914	5.96314e-10	2.79611e-07
contig861.g14	11.166	-19.1997	2.79617	-6.15116	7.69195e-10	3.54663e-07
contig119.g790	20.8029	-23.1878	3.51553	-6.02691	1.67125e-09	7.57953e-07
contig565.g204	44.9039	-23.8991	3.63937	-6.01729	1.77358e-09	7.83938e-07
contig678.g662	186.618	-18.2422	2.69973	-6.01623	1.78522e-09	7.83938e-07
contig383.g5	40.1816	-18.8454	2.80402	-6.00759	1.883e-09	8.13955e-07
contig558.g1906	48.0443	-24.0525	3.67351	-6.0031	1.9358e-09	8.23906e-07
contig580.g216	22.5858	-19.7068	2.96254	-5.97689	2.27437e-09	9.53339e-07
contig728.g796	17.6627	19.6329	2.96526	5.94647	2.73981e-09	1.1313e-06
contig266.g65	13.8129	-18.5779	2.7964	-5.9283	3.06088e-09	1.23673e-06
contig558.g41	13.2232	-39.0823	6.25646	-5.92703	3.08455e-09	1.23673e-06
contig764.g982	15.4092	-18.0073	2.71464	-5.89665	3.70952e-09	1.46605e-06
contig421.g16	23.7556	18.6889	2.84564	5.86473	4.49857e-09	1.75286e-06
contig355.g95	14.317	-24.258	3.826	-5.81757	5.97103e-09	2.29428e-06
contig678.g555	7.65928	-24.5548	3.92564	-5.74552	9.16389e-09	3.47286e-06
contig119.g748	17.0418	-15.1051	2.31985	-5.64908	1.61306e-08	6.03046e-06
contig103.g12	13.0095	-19.1411	3.03603	-5.64591	1.64313e-08	6.06096e-06
contig826.g4	8.37946	-23.401	3.79371	-5.64118	1.68891e-08	6.14786e-06
contig570.g234	23.7654	-21.8343	3.52052	-5.63392	1.76157e-08	6.31004e-06
contig359.g7	11.6237	15.6249	2.41911	5.63222	1.77908e-08	6.31004e-06
contig557.g1220	8.9616	-25.9011	4.2584	-5.6127	1.99192e-08	6.9755e-06
contig707.g6	11.2876	-20.9565	3.39512	-5.58345	2.358e-08	8.15425e-06
contig554.g323	21.3577	-16.5057	2.60528	-5.5678	2.5798e-08	8.72089e-06
contig421.g323	8.19661	-19.2046	3.0902	-5.56745	2.5849e-08	8.72089e-06
contig119.g313	23.6506	19.5628	3.15824	5.56097	2.68285e-08	8.9423e-06
contig559.g39	29.5409	-17.9433	2.88305	-5.53001	3.20219e-08	1.05463e-05
contig494.g4	41.6391	-23.0237	3.80825	-5.52055	3.37932e-08	1.09876e-05
contig564.g1082	16.9348	-17.2902	2.77064	-5.51868	3.41564e-08	1.09876e-05
contig565.g113	15.2412	-17.7371	2.87737	-5.46925	4.51934e-08	1.4371e-05
contig896.g122	8.01068	-19.9929	3.30991	-5.43608	5.44665e-08	1.68869e-05
contig127.g34	12.9572	-18.0793	2.95858	-5.43481	5.48555e-08	1.68869e-05
contig3.g668	35.6509	-18.0012	2.94436	-5.43454	5.49367e-08	1.68869e-05
contig691.g192	10.5303	-18.6716	3.08219	-5.40902	6.33716e-08	1.92657e-05
contig714.g14	24.6849	-28.022	4.82695	-5.39097	7.00765e-08	2.10675e-05
contig290.g11	47.4883	-16.1974	2.63448	-5.38907	7.08215e-08	2.10675e-05
contig544.g2560	6.16767	-27.8216	4.80417	-5.37484	7.66528e-08	2.25596e-05
contig488.g27	45.6571	15.2087	2.46077	5.36772	7.97395e-08	2.3221e-05
contig352.g14	22.2171	-18.7645	3.12949	-5.35694	8.46447e-08	2.43927e-05
contig199.g1442	17.0593	21.6692	3.69519	5.32292	1.02117e-07	2.91244e-05
contig552.g389	24.0466	-17.9393	3.00111	-5.31114	1.08944e-07	3.07544e-05
contig547.g129	12.0546	-21.2182	3.65893	-5.2524	1.50127e-07	4.19522e-05
contig705.g1389	10.6125	-21.2907	3.67418	-5.25033	1.51829e-07	4.20034e-05
contig194.g56	9.13691	-19.0456	3.2533	-5.23947	1.61037e-07	4.41097e-05
contig1.g721	8.85993	-19.999	3.44296	-5.22778	1.71557e-07	4.63412e-05
contig721.g12	5.7696	-24.3514	4.27637	-5.22673	1.72534e-07	4.63412e-05
contig646.g33	5.69062	-18.1565	3.11495	-5.18678	2.13963e-07	5.65733e-05
contig278.g49	12.0868	-32.0628	5.79677	-5.18612	2.14719e-07	5.65733e-05
contig2.g323	9.38486	-18.1358	3.11445	-5.18094	2.20775e-07	5.76203e-05
contig565.g242	5.78655	-24.0857	4.27517	-5.16604	2.39104e-07	6.12455e-05
contig290.g5	9.44077	-23.6632	4.19363	-5.16573	2.39507e-07	6.12455e-05
contig557.g1144	9.26912	-17.6068	3.02221	-5.16404	2.41675e-07	6.12455e-05
contig920.g250	19.3541	-19.5067	3.39105	-5.16262	2.43521e-07	6.12455e-05
contig753.g10	45.6816	-20.7262	3.64334	-5.13985	2.74961e-07	6.85297e-05
contig119.g712	79.4538	16.3303	2.79531	5.12655	2.95094e-07	7.2891e-05
contig89.g2235	35.5401	17.3171	2.9919	5.11951	3.06323e-07	7.49949e-05
contig552.g57	144.888	-17.3925	3.03957	-5.06405	4.10437e-07	9.96031e-05
contig675.g16	17.5547	-16.2285	2.81884	-5.04765	4.47271e-07	0.000107598
contig580.g79	26.8061	-17.5799	3.10997	-5.00966	5.4525e-07	0.000130037
contig918.g70	34.9989	-16.1386	2.82967	-4.99654	5.83686e-07	0.000138014
contig773.g11	16.5818	19.5148	3.50668	4.99469	5.8929e-07	0.000138159
contig558.g2350	8.63672	-18.8834	3.39963	-4.96627	6.82545e-07	0.000158677
contig475.g25	8.71883	-18.6446	3.40003	-4.89543	9.80893e-07	0.000226137
contig267.g333	9.32254	-18.1343	3.31301	-4.86999	1.11605e-06	0.000255169
contig294.g379	10.8862	-19.2289	3.54888	-4.85473	1.20551e-06	0.000273364
contig355.g1	6.12547	-18.2495	3.35748	-4.8398	1.2997e-06	0.000292328
contig544.g105	33.0457	-23.5221	4.46735	-4.81765	1.45256e-06	0.000324074
contig557.g723	7.06473	22.311	4.22843	4.80345	1.55952e-06	0.000345153
contig391.g18	11.2172	-17.0151	3.17001	-4.7366	2.17331e-06	0.00047718
contig919.g9	34.3147	-15.9559	2.95025	-4.73041	2.24067e-06	0.000487746
contig546.g79	10.1421	-21.2815	4.07732	-4.72896	2.2567e-06	0.000487746
contig685.g24	4.84318	-17.6925	3.33284	-4.70844	2.49619e-06	0.000535326
contig294.g263	25.2453	-15.8001	2.94637	-4.68377	2.81646e-06	0.000599364
contig4.g3	7.67916	-19.0761	3.64729	-4.68185	2.84298e-06	0.000600391
contig119.g1816	9.73411	-21.7381	4.24158	-4.65347	3.2639e-06	0.00068406
contig706.g17	10.798	-17.8138	3.40087	-4.64993	3.32041e-06	0.00069067
contig398.g11	4.94134	-30.3369	6.14584	-4.61074	4.0123e-06	0.00082836
contig390.g498	51.3219	-19.8125	3.89687	-4.57096	4.85487e-06	0.00099489
contig790.g11	28.126	-15.3058	2.91289	-4.56791	4.92619e-06	0.00100208
contig278.g47	8.92798	-22.3286	4.48996	-4.52758	5.96633e-06	0.00120481
contig89.g177	4.33511	-26.0038	5.34733	-4.48894	7.15792e-06	0.00143496
contig119.g127	11.2754	-22.3307	4.5622	-4.45633	8.33749e-06	0.0016594
contig806.g25	12.2807	-15.3761	3.01456	-4.43717	9.11491e-06	0.00180117
contig691.g407	25.1186	-15.6095	3.07615	-4.42419	9.68068e-06	0.0018994
contig558.g2268	17.5597	-14.3293	2.78909	-4.42053	9.84576e-06	0.00191819
contig95.g680	6.77202	-21.0609	4.33069	-4.40134	1.07582e-05	0.0020813
contig899.g14	12.0588	-33.4906	7.24991	-4.34359	1.40172e-05	0.00269282
contig421.g556	28.657	-15.58	3.12753	-4.34208	1.41138e-05	0.00269282
contig697.g33	17.9263	18.5072	3.82878	4.31135	1.62259e-05	0.00307458
contig897.g13	6.75478	-36.2122	7.96886	-4.29324	1.76085e-05	0.00331387
contig865.g10	17.7272	-24.6419	5.30324	-4.26945	1.95957e-05	0.00366294
contig1.g403	10.7644	20.7107	4.39328	4.25893	2.0541e-05	0.00381387
contig1.g1215	9.12312	-18.8984	3.97983	-4.24603	2.17596e-05	0.0040132
contig685.g29	128.319	19.287	4.08075	4.23623	2.27304e-05	0.00415439
contig678.g386	14.4564	15.6729	3.22832	4.23529	2.28255e-05	0.00415439
contig267.g194	10.4465	-20.9743	4.50579	-4.21109	2.54144e-05	0.00459536
contig705.g980	18.341	15.7439	3.29166	4.17537	2.97506e-05	0.00534448
contig456.g83	88.5801	8.90398	1.6563	4.16832	3.06856e-05	0.00547689
contig606.g48	10.7716	20.2556	4.39309	4.15554	3.24525e-05	0.00575511
contig95.g841	10.4875	-17.881	3.83329	-4.14292	3.42911e-05	0.00604243
contig389.g21	5.05414	-25.9626	5.7911	-4.13784	3.50596e-05	0.00613876
contig691.g220	5.26842	17.8744	3.84484	4.12876	3.64719e-05	0.00634438
contig915.g28	128.14	9.10277	1.72089	4.12738	3.66926e-05	0.00634438
contig702.g9	18.2076	17.4725	3.8086	4.06252	4.85455e-05	0.00834168
contig764.g620	7170.28	7.11728	1.26064	4.05926	4.92284e-05	0.00840682
contig540.g97	10.1922	-16.5292	3.58432	-4.05353	5.04497e-05	0.00856252
contig554.g687	7.56049	-17.9582	3.96251	-4.0273	5.64201e-05	0.00951744
contig488.g24	9.85485	-16.4122	3.59428	-4.00975	6.07829e-05	0.0101913
contig1.g41	4.132	-35.0666	8.25664	-4.00485	6.20557e-05	0.010342
contig764.g53	9.73175	16.8161	3.72798	3.9743	7.05856e-05	0.0116931
contig2.g990	5.16636	-27.3992	6.40262	-3.967	7.27829e-05	0.0119854
contig94.g36	15.0046	-15.8606	3.50549	-3.95395	7.68701e-05	0.0125835
contig390.g141	16.1519	13.533	2.92673	3.94058	8.12837e-05	0.0132277
contig267.g188	57.2975	-17.3823	3.96206	-3.88241	0.000103427	0.0167329
contig512.g65	7.72779	-33.6966	8.25131	-3.8414	0.000122332	0.0196763
contig421.g130	15.1599	-17.4036	4.03839	-3.81428	0.000136578	0.0218407
contig338.g13	8.97097	-15.5112	3.55259	-3.80319	0.000142847	0.0227118
contig764.g945	12.7537	-17.1771	3.99649	-3.79761	0.0001461	0.0229314
contig552.g408	11.1152	-14.8983	3.39728	-3.79665	0.000146666	0.0229314
contig119.g563	109.119	12.4697	2.75766	3.79657	0.000146714	0.0229314
contig95.g792	5.62395	-19.0595	4.50637	-3.78563	0.000153317	0.0238287
contig3.g328	97.7704	11.7028	2.59491	3.73919	0.000184616	0.0284013
contig145.g17	14.8228	-16.0505	3.75887	-3.73795	0.000185525	0.0284013
contig105.g27	9.49083	-17.9492	4.26727	-3.73756	0.000185817	0.0284013
contig678.g112	21.8693	-11.5508	2.56418	-3.72472	0.000195533	0.0297221
contig549.g218	95.3518	6.49912	1.20914	3.72092	0.000198497	0.0300077
contig390.g530	10.3354	-15.6964	3.6983	-3.70344	0.000212696	0.0319796
contig199.g10	42.5217	-16.9436	4.0394	-3.69946	0.000216062	0.03231
contig199.g32	38.8326	-12.5926	2.86832	-3.69297	0.000221652	0.0329678
contig775.g13	9.84133	-19.52	4.76097	-3.67993	0.000233302	0.034515
contig27.g30	10.6064	-11.4203	2.56649	-3.67051	0.000242067	0.0356212
contig750.g121	65.5755	-15.8077	3.77425	-3.65839	0.000253806	0.0371451
contig542.g85	8.01181	-17.9952	4.37376	-3.65708	0.000255108	0.0371451
contig330.g122	72.3311	8.31686	1.72893	3.65363	0.000258554	0.0374498
contig143.g89	52.3074	-12.027	2.75654	-3.63755	0.000275247	0.03966
contig143.g88	14.5346	-15.6916	3.76562	-3.63596	0.000276947	0.0396981
contig553.g278	9.12378	-18.9071	4.65321	-3.63343	0.000279681	0.0398834
contig678.g120	13.9759	-13.5852	3.19293	-3.6284	0.000285182	0.0404593
contig2.g989	19.3991	-31.1369	8.0678	-3.6115	0.00030443	0.0429275
contig267.g193	7.19863	-20.2411	5.05231	-3.61044	0.000305683	0.0429275
contig95.g584	115.645	14.7301	3.53212	3.60409	0.000313253	0.0437684
contig570.g113	13.9865	-12.2231	2.85771	-3.57737	0.000347068	0.0482495
contig267.g192	7.04168	-18.977	4.74794	-3.57566	0.000349351	0.048324
contig180.g19	3.06177	-30.906	8.0881	-3.57389	0.000351713	0.0484087

## Sheet: Bang3DAHvsAH
	baseMean	log2FoldChange	lfcSE	stat	pvalue	padj
contig544.g239	15.8881	-23.3063	2.43604	-8.74626	2.20533e-18	6.10105e-14
contig60.g25	15.2956	27.3914	2.98154	8.51619	1.64886e-17	2.28078e-13
contig1.g808	24.5326	20.6499	2.26092	8.2488	1.59988e-16	1.47536e-12
contig554.g475	16.0279	27.3698	3.09841	8.18801	2.6559e-16	1.83689e-12
contig3.g604	215.235	16.6716	1.86423	7.87009	3.54399e-15	1.78651e-11
contig546.g272	76.6774	19.1144	2.1777	7.85892	3.8746e-15	1.78651e-11
contig206.g11	896.388	8.57735	0.870865	7.55267	4.26439e-14	1.68535e-10
contig488.g27	45.6571	19.3617	2.30841	7.52105	5.43398e-14	1.87914e-10
contig544.g2560	6.16767	-37.3448	4.80417	-7.35711	1.87939e-13	5.59997e-10
contig557.g888	21.9131	18.876	2.29693	7.34719	2.02421e-13	5.59997e-10
contig678.g292	9.37439	32.2078	4.20208	7.18878	6.53728e-13	1.64413e-09
contig395.g32	12.6902	-20.3239	2.56992	-7.13016	1.00251e-12	2.31121e-09
contig764.g271	47.1572	-18.4036	2.32958	-7.04147	1.90216e-12	4.04793e-09
contig560.g75	14.3979	-26.8783	3.72067	-6.68652	2.28537e-11	4.51605e-08
contig553.g416	4.53583	-35.5293	5.05036	-6.63899	3.15845e-11	5.82523e-08
contig105.g26	147.004	20.0894	2.73992	6.60218	4.05158e-11	7.00544e-08
contig558.g1884	129.664	19.7385	2.74804	6.45496	1.08249e-10	1.76159e-07
contig552.g93	69.3754	16.8981	2.31282	6.44151	1.18294e-10	1.81811e-07
contig711.g13	9.86129	24.1203	3.46596	6.38216	1.7461e-10	2.54241e-07
contig391.g29	672.424	8.35329	0.99957	6.35602	2.07046e-10	2.86396e-07
contig390.g214	17.5645	-18.5872	2.62843	-6.31068	2.7781e-10	3.65981e-07
contig721.g12	5.7696	-28.8908	4.27637	-6.28823	3.211e-10	4.03783e-07
contig686.g67	22.3777	-21.112	3.05209	-6.26194	3.80209e-10	4.57325e-07
contig267.g320	9.99116	20.2767	2.93192	6.23369	4.55561e-10	5.25129e-07
contig565.g242	5.78655	-28.5962	4.27517	-6.22109	4.93708e-10	5.46337e-07
contig119.g712	79.4538	18.6013	2.70909	6.12799	8.89954e-10	9.46946e-07
contig560.g81	13.6498	-18.9506	2.82968	-5.99029	2.0947e-09	2.14629e-06
contig359.g7	11.6237	16.0868	2.36	5.96898	2.38745e-09	2.35888e-06
contig206.g8	213.823	11.9833	1.68775	5.91519	3.31498e-09	3.16238e-06
contig390.g437	9.27506	-22.4563	3.49291	-5.85651	4.72684e-09	4.35893e-06
contig826.g4	8.37946	-24.1674	3.79371	-5.8432	5.12061e-09	4.56973e-06
contig391.g28	314.887	8.074	1.04485	5.81328	6.12597e-09	5.16366e-06
contig559.g41	128.839	21.75	3.39792	5.81237	6.15944e-09	5.16366e-06
contig547.g129	12.0546	-22.8304	3.65893	-5.69302	1.24814e-08	1.01558e-05
contig119.g312	79.2313	22.1478	3.57708	5.63247	1.77642e-08	1.40413e-05
contig390.g498	51.3219	-23.8769	3.89687	-5.61397	1.97735e-08	1.51954e-05
contig678.g112	21.8693	15.4136	2.39482	5.60109	2.13004e-08	1.59263e-05
contig199.g123	11.1983	-16.9893	2.68101	-5.59091	2.25877e-08	1.64444e-05
contig206.g6	259.553	8.71985	1.2298	5.46416	4.65107e-08	3.21577e-05
contig558.g1680	46.054	-20.4864	3.38409	-5.46275	4.68823e-08	3.21577e-05
contig338.g10	384.438	24.6044	4.14013	5.45983	4.76583e-08	3.21577e-05
contig728.g796	17.6627	18.1524	2.96567	5.44646	5.13829e-08	3.38454e-05
contig119.g790	20.8029	-20.9524	3.51553	-5.39106	7.00447e-08	4.50648e-05
contig685.g24	4.84318	-19.8873	3.33284	-5.36698	8.00643e-08	5.03404e-05
contig558.g1531	38.0674	-18.2524	3.03152	-5.36115	8.2696e-08	5.08397e-05
contig206.g10	335.261	7.6439	1.05617	5.34374	9.10465e-08	5.42026e-05
contig705.g1382	27.7824	-14.4889	2.33801	-5.34169	9.20847e-08	5.42026e-05
contig705.g980	18.341	19.1552	3.26065	5.26126	1.43068e-07	8.24577e-05
contig283.g11	8.02408	-27.862	4.92039	-5.25609	1.47147e-07	8.30782e-05
contig557.g1220	8.9616	-24.2619	4.2584	-5.22777	1.71567e-07	9.4928e-05
contig678.g379	326.967	7.66908	1.08891	5.20619	1.92756e-07	0.000104374
contig267.g188	57.2975	21.7033	3.78787	5.20169	1.97483e-07	0.000104374
contig549.g1422	27.6093	-15.989	2.69051	-5.19938	1.99957e-07	0.000104374
contig549.g218	95.3518	8.23495	1.20548	5.17216	2.31407e-07	0.000118553
contig126.g3	15.7969	16.4402	2.79661	5.16349	2.42392e-07	0.000121923
contig199.g1442	17.0593	-21.891	3.86069	-5.15218	2.57473e-07	0.000127196
contig675.g16	17.5547	15.2465	2.57661	5.14107	2.73179e-07	0.000132588
contig391.g18	11.2172	17.1655	2.96569	5.11366	3.1597e-07	0.000150712
contig4.g3	7.67916	-20.5755	3.64729	-5.09297	3.52503e-07	0.000165288
contig89.g2235	35.5401	16.9826	2.96727	5.04927	4.43504e-07	0.000204493
contig88.g2	5.2066	43.0166	8.15823	5.02764	4.96558e-07	0.000225201
contig685.g29	128.319	22.455	4.07334	5.02168	5.1222e-07	0.000228558
contig421.g556	28.657	16.5504	2.90671	5.00578	5.56365e-07	0.000244315
contig391.g26	205.742	8.59734	1.31903	5.00164	5.68432e-07	0.000245714
contig119.g313	23.6506	17.4157	3.16329	4.87332	1.09739e-06	0.000467067
contig773.g11	16.5818	19.0044	3.50257	4.85482	1.20498e-06	0.000505088
contig679.g24	296.267	7.2752	1.11363	4.73693	2.16982e-06	0.000895943
contig558.g2268	17.5597	13.9827	2.54407	4.71004	2.47671e-06	0.00100762
contig553.g278	9.12378	-23.7233	4.65321	-4.66846	3.03468e-06	0.00121673
contig267.g402	416.059	7.77658	1.24245	4.64936	3.32961e-06	0.00130973
contig557.g723	7.06473	21.6156	4.22077	4.64741	3.36132e-06	0.00130973
contig678.g386	14.4564	16.6019	3.15085	4.63428	3.5819e-06	0.00137629
contig920.g250	19.3541	16.8005	3.19864	4.62714	3.70757e-06	0.00140507
contig691.g706	8.03289	-15.9795	3.027	-4.61825	3.86985e-06	0.00144675
contig570.g234	23.7654	17.319	3.32995	4.60037	4.21746e-06	0.00155568
contig391.g20	130.775	7.92241	1.30712	4.53088	5.87382e-06	0.00213815
contig764.g814	52.0865	-17.3271	3.40805	-4.49732	6.88166e-06	0.00247248
contig355.g38	417.005	7.77768	1.29389	4.46535	7.99365e-06	0.00283519
contig145.g17	14.8228	17.8696	3.58906	4.42167	9.79398e-06	0.00342975
contig553.g402	204.46	6.06336	0.923951	4.3978	1.09351e-05	0.00376347
contig2.g354	4.01025	-25.3696	5.31593	-4.39615	1.1019e-05	0.00376347
contig546.g2820	54.3984	-22.5431	4.68205	-4.38763	1.14593e-05	0.00386611
contig1.g1215	9.12312	-19.4146	3.97983	-4.37572	1.21031e-05	0.00403412
contig119.g563	109.119	13.924	2.74003	4.35177	1.35045e-05	0.00444764
contig764.g854	6.03739	22.0863	4.63057	4.33776	1.43942e-05	0.0046849
contig105.g27	9.49083	-20.4966	4.26727	-4.33452	1.46079e-05	0.00469915
contig199.g1511	19.2738	22.3874	4.7115	4.32717	1.51041e-05	0.00480292
contig879.g4	193.133	6.2901	0.993308	4.31901	1.56732e-05	0.00487576
contig544.g1970	275.487	6.39106	1.01672	4.31883	1.56856e-05	0.00487576
contig552.g493	13.3811	-18.1195	3.74149	-4.30831	1.64507e-05	0.00505677
contig816.g30	13.3948	-18.1038	3.74098	-4.30471	1.67203e-05	0.00508316
contig565.g52	42.4651	11.3859	2.18176	4.30199	1.69272e-05	0.00509013
contig25.g3	15.6834	-18.2942	3.79422	-4.29449	1.75095e-05	0.00518063
contig753.g10	45.6816	-17.642	3.64334	-4.29331	1.76027e-05	0.00518063
contig705.g1389	10.6125	-17.6388	3.67418	-4.2564	2.07747e-05	0.0060498
contig771.g2	8.85336	20.6005	4.38505	4.24179	2.21741e-05	0.00639006
contig89.g1873	1596.73	8.85102	1.61825	4.2336	2.29978e-05	0.0065591
contig558.g1906	48.0443	16.677	3.48514	4.21132	2.53885e-05	0.00716707
contig1.g721	8.85993	15.5612	3.2466	4.17705	2.95313e-05	0.00817004
contig886.g8	9.23804	21.2789	4.61543	4.17705	2.9532e-05	0.00817004
contig222.g1163	19.374	16.3968	3.45897	4.16216	3.15251e-05	0.00863508
contig544.g2227	16.3196	16.3107	3.44045	4.15953	3.18908e-05	0.00864959
contig921.g9	10.3542	-19.998	4.33309	-4.15363	3.27239e-05	0.00878937
contig450.g3	7.23104	-35.8608	8.2589	-4.09992	4.13299e-05	0.0109941
contig544.g2453	13.9532	18.5401	4.04606	4.08796	4.35191e-05	0.0113717
contig390.g141	16.1519	13.921	2.91633	4.08768	4.35712e-05	0.0113717
contig666.g65	1026.87	9.14887	1.75839	4.06558	4.79139e-05	0.0123882
contig199.g10	42.5217	17.6725	3.86857	4.05125	5.09452e-05	0.01305
contig89.g2104	382.567	4.63643	0.651872	4.0444	5.24575e-05	0.0133141
contig463.g7	7.03687	23.2471	5.30566	4.00461	6.21198e-05	0.0156231
contig95.g584	115.645	15.7892	3.45442	3.99176	6.55846e-05	0.0163459
contig330.g122	72.3311	8.85761	1.72244	3.98134	6.85281e-05	0.016927
contig691.g220	5.26842	17.1769	3.83479	3.95768	7.56822e-05	0.0185287
contig17.g28	2.27218	-34.6389	8.32839	-3.91899	8.89193e-05	0.0215785
contig1.g403	10.7644	19.1443	4.39379	3.90192	9.54309e-05	0.022863
contig558.g136	7.15329	34.1666	8.24609	3.90083	9.58652e-05	0.022863
contig546.g79	10.1421	17.2528	3.92124	3.8898	0.000100328	0.0237228
contig421.g166	7.41319	16.6021	3.80193	3.84071	0.000122678	0.0287618
contig498.g17	3.16182	-23.0703	5.49855	-3.83198	0.000127117	0.029552
contig705.g1119	11.4083	-16.4015	3.76764	-3.82241	0.000132153	0.0304669
contig119.g1631	7.52456	22.0336	5.25724	3.81066	0.000138597	0.0316883
contig606.g48	10.7716	18.6741	4.39365	3.79506	0.000147609	0.0334722
contig552.g277	3.12134	-33.5062	8.32839	-3.78298	0.00015496	0.0348533
contig143.g88	14.5346	15.5654	3.59633	3.772	0.000161945	0.0361306
contig689.g65	17.3704	14.0004	3.21667	3.73069	0.000190953	0.0422617
contig558.g93	11.7783	16.7361	3.97883	3.70362	0.000212546	0.0466673
contig3.g258	5.3195	17.1775	4.1033	3.69885	0.000216578	0.0471782
contig558.g49	3.09799	-31.8392	8.09518	-3.68605	0.000227762	0.0492268

## Sheet: Bang4MAEvsAH
	baseMean	log2FoldChange	lfcSE	stat	pvalue	padj
contig3.g604	215.235	23.6362	1.84606	11.7202	1.0045e-31	2.72462e-27
contig1.g473	22.6758	-33.8938	2.85815	-11.1589	6.48059e-29	8.78897e-25
contig106.g55	21.071	-30.1893	2.64848	-10.6436	1.86846e-26	1.68934e-22
contig880.g15	64.4039	-21.828	1.92764	-10.2862	8.13492e-25	5.51629e-21
contig835.g33	26.8497	-25.9358	2.51277	-9.52567	1.63979e-21	8.89555e-18
contig390.g500	24.5384	-21.928	2.11264	-9.43272	3.9958e-21	1.80637e-17
contig488.g27	45.6571	23.6638	2.30361	9.40432	5.23695e-21	2.02924e-17
contig206.g123	68.5492	-21.1771	2.04887	-9.35985	7.98494e-21	2.70729e-17
contig60.g25	15.2956	29.7489	2.97679	9.32175	1.14434e-20	3.44878e-17
contig549.g251	26.3957	-25.1129	2.49038	-9.28087	1.68093e-20	4.55937e-17
contig38.g6	48.9872	-21.9916	2.29699	-8.70342	3.22026e-18	7.94056e-15
contig554.g475	16.0279	28.6227	3.0923	8.60936	7.34702e-18	1.66067e-14
contig364.g571	16.3754	-24.8019	2.67976	-8.50895	1.75514e-17	3.66204e-14
contig678.g112	21.8693	21.025	2.28039	8.34289	7.24956e-17	1.40455e-13
contig468.g140	9.17982	-29.0146	3.25339	-8.30351	1.01079e-16	1.82777e-13
contig119.g106	18.8229	-26.7973	3.02181	-8.20612	2.28459e-16	3.6556e-13
contig678.g292	9.37439	36.3609	4.18741	8.20577	2.29115e-16	3.6556e-13
contig911.g7	24.261	-21.0159	2.33444	-8.14583	3.76689e-16	5.67629e-13
contig359.g7	11.6237	20.7998	2.33531	8.05025	8.26272e-16	1.17957e-12
contig546.g272	76.6774	19.5007	2.17718	8.03827	9.11123e-16	1.23567e-12
contig702.g29	24.8126	-23.5639	2.78099	-7.75402	8.90288e-15	1.14991e-11
contig552.g93	69.3754	19.5632	2.305	7.61962	2.54432e-14	3.13692e-11
contig206.g55	161.158	-17.1025	2.01821	-7.48312	7.25781e-14	8.55917e-11
contig395.g32	12.6902	-20.9867	2.56992	-7.38806	1.48981e-13	1.68374e-10
contig557.g888	21.9131	18.8287	2.29774	7.32402	2.40649e-13	2.61094e-10
contig243.g9	1916.81	-14.1153	1.68008	-7.21116	5.54771e-13	5.78754e-10
contig711.g13	9.86129	26.6137	3.4489	7.13669	9.56028e-13	9.60418e-10
contig775.g1	9.16017	32.0229	4.21216	7.12767	1.0208e-12	9.88859e-10
contig66.g27	3906.57	-13.7608	1.65207	-7.1188	1.08873e-12	1.0183e-09
contig119.g312	79.2313	27.3241	3.57424	7.08517	1.38876e-12	1.25563e-09
contig860.g12	11.2727	-21.6301	2.7958	-7.02126	2.19873e-12	1.92382e-09
contig126.g3	15.7969	21.2661	2.74867	7.00926	2.39589e-12	2.03082e-09
contig267.g320	9.99116	22.3371	2.92286	6.95793	3.45302e-12	2.83817e-09
contig181.g26	529.598	-11.5405	1.37293	-6.94902	3.67827e-12	2.9344e-09
contig105.g26	147.004	20.9614	2.73871	6.92345	4.4076e-12	3.37776e-09
contig705.g1219	528.262	-11.5154	1.37485	-6.92105	4.48309e-12	3.37776e-09
contig705.g1462	10886.2	-15.1147	1.90431	-6.88685	5.70395e-12	4.18146e-09
contig915.g28	128.14	-16.3379	2.08467	-6.87781	6.07796e-12	4.33838e-09
contig544.g987	19.9086	-23.3156	3.14031	-6.78774	1.13901e-11	7.9217e-09
contig89.g2235	35.5401	21.8859	2.94409	6.75451	1.43315e-11	9.71818e-09
contig338.g10	384.438	29.8284	4.13893	6.72357	1.77327e-11	1.17313e-08
contig558.g1884	129.664	20.3029	2.7473	6.66215	2.69847e-11	1.7427e-08
contig290.g5	9.44077	28.7595	4.02621	6.64632	3.00509e-11	1.89558e-08
contig119.g712	79.4538	19.9382	2.70459	6.6325	3.30039e-11	2.03454e-08
contig391.g18	11.2172	21.3056	2.94448	6.55652	5.50762e-11	3.31975e-08
contig199.g1442	17.0593	25.9251	3.67702	6.50664	7.68495e-11	4.53145e-08
contig675.g16	17.5547	18.5829	2.56268	6.47095	9.73888e-11	5.62037e-08
contig119.g313	23.6506	22.3362	3.15112	6.45364	1.09194e-10	6.17039e-08
contig32.g24	20.1754	-22.0905	3.15015	-6.37764	1.79842e-10	9.83439e-08
contig89.g487	25.7821	-18.3118	2.55815	-6.37641	1.81286e-10	9.83439e-08
contig119.g563	109.119	19.212	2.73725	6.28806	3.21465e-10	1.70969e-07
contig557.g723	7.06473	27.8861	4.1287	6.26979	3.61534e-10	1.88581e-07
contig95.g584	115.645	23.3516	3.43146	6.22232	4.89859e-10	2.50697e-07
contig728.g796	17.6627	20.3973	2.95926	6.21684	5.07267e-10	2.54798e-07
contig222.g1163	19.374	23.1167	3.41333	6.18655	6.14948e-10	3.0327e-07
contig861.g14	11.166	-19.1175	2.79617	-6.12177	9.25429e-10	4.48238e-07
contig1.g20	5.00312	-22.1968	3.30869	-6.10415	1.03351e-09	4.91806e-07
contig764.g560	17367.8	-6.73216	0.775868	-6.09918	1.06616e-09	4.98595e-07
contig558.g2268	17.5597	17.3286	2.52991	6.05897	1.36999e-09	6.29825e-07
contig544.g2227	16.3196	-23.7576	3.60242	-6.03972	1.54379e-09	6.97895e-07
contig457.g269	9.13626	-19.5936	2.9216	-6.02191	1.72375e-09	7.66477e-07
contig106.g45	16.77	-20.0763	3.00878	-6.00784	1.88009e-09	8.22507e-07
contig549.g150	7.35317	-18.7132	2.79824	-5.97277	2.33263e-09	1.00429e-06
contig421.g323	8.19661	-20.3708	3.0902	-5.94484	2.76725e-09	1.1728e-06
contig918.g16	13.1963	-24.4747	3.78304	-5.9409	2.8346e-09	1.18286e-06
contig421.g556	28.657	19.17	2.89897	5.92278	3.16546e-09	1.30091e-06
contig764.g620	7170.28	9.41262	1.2606	5.88025	4.0966e-09	1.65845e-06
contig199.g1648	498.84	-11.4079	1.61043	-5.84183	5.16319e-09	2.05951e-06
contig557.g1215	8544.32	-9.41468	1.27743	-5.80436	6.46132e-09	2.53996e-06
contig816.g23	128.336	-9.91228	1.36976	-5.7764	7.63164e-09	2.95715e-06
contig89.g2458	21.7629	-18.2643	2.86033	-5.68617	1.29924e-08	4.96346e-06
contig536.g3	13.527	-23.3255	3.76855	-5.65879	1.52442e-08	5.74282e-06
contig839.g6	285.274	5.72264	0.666251	5.58745	2.30424e-08	8.56169e-06
contig390.g165	29778.3	-7.92537	1.0632	-5.57316	2.50165e-08	9.16955e-06
contig643.g82	2131.12	5.96841	0.719019	5.5192	3.40545e-08	1.23159e-05
contig488.g24	9.85485	-21.4234	3.59428	-5.40399	6.51739e-08	2.32602e-05
contig103.g12	13.0095	-18.2895	3.03603	-5.36541	8.07647e-08	2.84502e-05
contig421.g16	23.7556	17.2778	2.85349	5.35408	8.59935e-08	2.99037e-05
contig267.g188	57.2975	21.9906	3.7875	5.27806	1.30561e-07	4.48272e-05
contig540.g97	10.1922	-20.7908	3.58432	-5.24251	1.58407e-07	5.37077e-05
contig42.g30	246489	-7.01832	0.958988	-5.23294	1.66838e-07	5.58679e-05
contig544.g2453	13.9532	-23.9792	4.20306	-5.22932	1.7013e-07	5.62757e-05
contig552.g60	1469.69	5.72443	0.713426	5.22048	1.78458e-07	5.83191e-05
contig369.g20	1835.5	-5.20269	0.614312	-5.21345	1.85359e-07	5.98532e-05
contig627.g69	246834	-6.9882	0.959912	-5.19652	2.03052e-07	6.45239e-05
contig685.g29	128.319	23.161	4.07324	5.19513	2.04581e-07	6.45239e-05
contig771.g2	8.85336	24.4123	4.35402	5.14751	2.63969e-07	8.22977e-05
contig920.g250	19.3541	18.3312	3.18723	5.12395	2.99197e-07	9.22208e-05
contig199.g100	56.3934	36.4216	6.74276	5.10497	3.30852e-07	0.000100832
contig562.g667	378.957	-11.9101	1.94893	-5.08487	3.67886e-07	0.000110873
contig764.g712	411.827	-9.85403	1.54848	-5.07208	3.93486e-07	0.000117285
contig570.g234	23.7654	18.8353	3.32248	5.06709	4.03941e-07	0.000119092
contig570.g112	1504.63	5.30584	0.653262	5.0605	4.18149e-07	0.000121956
contig634.g1	7685.23	-9.03637	1.39815	-5.03261	4.83838e-07	0.000139613
contig705.g1389	10.6125	19.4799	3.48685	5.01308	5.35648e-07	0.000152936
contig418.g216	359.321	5.321	0.664392	4.99855	5.77621e-07	0.000163202
contig750.g121	65.5755	-20.8563	3.77425	-4.99604	5.85189e-07	0.000163636
contig678.g386	14.4564	17.6518	3.14079	4.9834	6.24768e-07	0.00017292
contig246.g21	671.703	-5.65595	0.735605	-4.96999	6.69573e-07	0.000183449
contig374.g1	399.053	-9.80221	1.57091	-4.96669	6.81053e-07	0.000184729
contig764.g889	596.013	-8.98861	1.4204	-4.92017	8.64673e-07	0.000232212
contig2.g845	4.26308	35.4539	6.80728	4.91443	8.90432e-07	0.000236785
contig558.g1465	110.678	-10.1578	1.66164	-4.90951	9.13062e-07	0.000240446
contig390.g141	16.1519	16.2815	2.91301	4.90268	9.4538e-07	0.000246562
contig234.g20	1949.84	6.74241	0.973579	4.87111	1.10971e-06	0.000286665
contig2.g890	860.121	7.5457	1.14331	4.85057	1.2311e-06	0.000315022
contig902.g24	61.2008	10.3864	1.74131	4.81615	1.46357e-06	0.000371008
contig199.g1511	19.2738	24.5801	4.70826	4.79585	1.61983e-06	0.000406818
contig886.g8	9.23804	24.0355	4.61015	4.77977	1.75497e-06	0.000436713
contig2.g354	4.01025	-27.3986	5.31593	-4.77783	1.77194e-06	0.000436927
contig544.g2226	13.8828	-17.6164	3.27993	-4.76119	1.92459e-06	0.000470293
contig222.g144	2026.62	6.17163	0.878672	4.74766	2.05784e-06	0.000498364
contig764.g53	9.73175	19.3348	3.6559	4.7416	2.1204e-06	0.000508972
contig554.g364	190.932	-10.4698	1.79725	-4.71264	2.4453e-06	0.000581809
contig267.g648	4621.87	-4.51253	0.533625	-4.70841	2.49656e-06	0.000588841
contig758.g15	82.123	-9.45342	1.58376	-4.70617	2.52417e-06	0.000590222
contig145.g17	14.8228	18.8237	3.58092	4.69816	2.62516e-06	0.000608588
contig546.g79	10.1421	20.3402	3.90583	4.6956	2.65827e-06	0.000611042
contig546.g2843	12798.6	-8.46238	1.38411	-4.66898	3.02701e-06	0.000689954
contig678.g555	7.65928	19.418	3.74707	4.64842	3.34493e-06	0.000756066
contig705.g1098	106.661	-10.0798	1.74219	-4.63771	3.52284e-06	0.000789699
contig558.g1906	48.0443	18.1027	3.48189	4.62472	3.75109e-06	0.000833973
contig557.g1220	8.9616	20.8032	4.09449	4.59232	4.38348e-06	0.000966646
contig697.g33	17.9263	19.518	3.82196	4.58351	4.57231e-06	0.00100016
contig544.g2409	5.12696	-29.4737	6.08541	-4.51468	6.34112e-06	0.00136898
contig390.g519	16.7511	39.2179	8.24486	4.51408	6.35936e-06	0.00136898
contig199.g10	42.5217	19.4305	3.86542	4.50935	6.50261e-06	0.00138879
contig557.g1136	14.6185	-27.7907	5.72298	-4.50651	6.59024e-06	0.00139651
contig544.g1871	147.238	-5.98287	0.884264	-4.50416	6.66363e-06	0.00140112
contig370.g21	41.0066	10.2378	1.83204	4.49651	6.90768e-06	0.00143298
contig678.g29	348.908	-8.52623	1.45153	-4.49611	6.92084e-06	0.00143298
contig544.g105	33.0457	21.3465	4.30943	4.48933	7.14461e-06	0.00146811
contig689.g65	17.3704	16.4104	3.21266	4.4855	7.27423e-06	0.00148351
contig158.g23	4.21574	-30.1628	6.30059	-4.46986	7.82709e-06	0.00157261
contig556.g459	4.21574	-30.1628	6.30059	-4.46986	7.82709e-06	0.00157261
contig421.g166	7.41319	18.7097	3.7939	4.40436	1.06098e-05	0.00211603
contig1.g403	10.7644	21.2659	4.38999	4.38859	1.14086e-05	0.00225874
contig207.g34	88.129	10.3852	1.91493	4.37885	1.19306e-05	0.00234482
contig3.g258	5.3195	19.8793	4.08456	4.37729	1.20163e-05	0.00234482
contig659.g37	73.9821	-9.52787	1.73087	-4.34918	1.36646e-05	0.00264742
contig559.g40	70.0197	25.2521	5.35011	4.34609	1.38586e-05	0.00266597
contig267.g444	14.529	17.7988	3.63837	4.34227	1.41019e-05	0.00269366
contig702.g9	18.2076	18.4868	3.80174	4.33664	1.44678e-05	0.00274422
contig570.g554	52.9466	-8.04113	1.39464	-4.33169	1.47971e-05	0.0027872
contig705.g1077	905.883	-8.69649	1.55281	-4.31251	1.61408e-05	0.00301933
contig1.g721	8.85993	15.9611	3.24495	4.3024	1.68957e-05	0.00313889
contig773.g11	16.5818	-17.8444	3.69083	-4.29292	1.76341e-05	0.0032538
contig546.g2539	294.628	13.2288	2.61804	4.28901	1.79475e-05	0.00328924
contig606.g48	10.7716	20.7961	4.38984	4.28172	1.85456e-05	0.00337604
contig764.g953	35.9196	9.90798	1.85094	4.27241	1.93373e-05	0.00349671
contig355.g95	14.317	17.543	3.6429	4.26665	1.98428e-05	0.00355304
contig463.g7	7.03687	24.617	5.30259	4.26527	1.99665e-05	0.00355304
contig920.g300	12.7889	-15.9857	3.27961	-4.26442	2.00419e-05	0.00355304
contig820.g2	17907.8	-7.59066	1.31573	-4.24909	2.14644e-05	0.00378052
contig764.g854	6.03739	-22.1786	4.76007	-4.23913	2.24385e-05	0.0039266
contig267.g161	307.392	5.57061	0.844362	4.22876	2.3498e-05	0.00408564
contig288.g18	432.954	5.51775	0.836445	4.2056	2.60391e-05	0.00449862
contig558.g1466	263.091	-5.56463	0.848764	-4.19979	2.6716e-05	0.00457264
contig521.g33	13.1006	19.7339	4.22332	4.19904	2.68047e-05	0.00457264
contig666.g3	452.36	-8.69288	1.59481	-4.19667	2.70865e-05	0.00459184
contig558.g93	11.7783	18.639	3.97251	4.18854	2.80753e-05	0.0047299
contig557.g995	369.391	-5.19763	0.765259	-4.1785	2.9344e-05	0.00491313
contig647.g16	57.6395	-8.74783	1.62793	-4.14504	3.39753e-05	0.00565366
contig549.g51	47.5766	10.5708	2.09259	4.09577	4.20772e-05	0.00695916
contig119.g1631	7.52456	23.4048	5.25415	4.07389	4.62342e-05	0.00760035
contig544.g289	7.24546	18.8357	4.14821	4.05855	4.93781e-05	0.00806826
contig143.g88	14.5346	16.5311	3.58802	4.0499	5.12392e-05	0.00832222
contig764.g505	272.416	7.83161	1.44457	4.03693	5.41556e-05	0.00874356
contig544.g1994	102.714	10.486	2.10492	4.03151	5.54204e-05	0.00889482
contig119.g1744	77.0585	-8.76184	1.67784	-4.03009	5.57552e-05	0.0088959
contig456.g83	88.5801	8.63625	1.65475	4.01042	6.06104e-05	0.00961401
contig383.g25	55.3013	-8.7969	1.69669	-4.00597	6.17642e-05	0.00974008
contig822.g18	154.845	8.45421	1.61251	4.00259	6.26539e-05	0.00982327
contig546.g51	15377.6	-4.17111	0.545033	-3.98344	6.79237e-05	0.0105883
contig678.g293	3.27458	34.6329	8.24573	3.95755	7.5723e-05	0.0117366
contig544.g117	4.35206	-18.0235	4.05919	-3.94746	7.89842e-05	0.0120433
contig918.g24	339.422	13.1406	2.8223	3.94733	7.9028e-05	0.0120433
contig88.g38	11.9701	18.7573	4.24524	3.94731	7.90338e-05	0.0120433
contig678.g606	211.501	8.08816	1.54686	3.93582	8.29135e-05	0.0125639
contig565.g228	1240.59	-5.68851	0.937985	-3.93237	8.41115e-05	0.0126283
contig705.g1233	60.5543	9.14614	1.81747	3.93192	8.42692e-05	0.0126283
contig193.g37	32.0792	9.19498	1.83352	3.92414	8.70417e-05	0.0129721
contig277.g8	83.6473	8.81829	1.74022	3.91807	8.92617e-05	0.0132302
contig199.g1661	118.311	6.84715	1.23898	3.91221	9.14544e-05	0.0134572
contig89.g2152	3984.01	-4.70258	0.691128	-3.91039	9.21491e-05	0.0134572
contig1.g491	1420.1	-5.43494	0.878493	-3.91004	9.22817e-05	0.0134572
contig360.g24	49.288	-8.17316	1.58049	-3.90586	9.38901e-05	0.0136186
contig586.g27	52.3761	-9.97503	2.05237	-3.88577	0.000102007	0.0147173
contig920.g238	54.7267	10.874	2.28497	3.88364	0.000102906	0.0147684
contig400.g11	4438.19	5.35374	0.866577	3.8701	0.000108789	0.0155306
contig536.g11	349.108	13.1267	2.88058	3.86267	0.000112155	0.0159272
contig546.g981	3.36102	-34.1156	8.32839	-3.85616	0.00011518	0.0162716
contig560.g273	499.245	-5.17358	0.823342	-3.85451	0.000115963	0.0162827
contig390.g377	48.4233	-8.28011	1.63026	-3.85222	0.000117052	0.0162827
contig2.g992	2694.89	5.29903	0.8564	3.8522	0.000117059	0.0162827
contig195.g5	4.7478	-33.7397	8.25681	-3.84406	0.000121018	0.0166624
contig691.g1974	4.7478	-33.7397	8.25681	-3.84406	0.000121018	0.0166624
contig865.g13	66.5171	-10.1044	2.10941	-3.84204	0.000122016	0.0167149
contig705.g1432	87.007	6.06534	1.05848	3.84073	0.000122667	0.0167197
contig607.g20	185.912	-5.60537	0.939466	-3.83768	0.000124202	0.016841
contig546.g3323	20.8734	21.6972	5.13416	3.8365	0.000124799	0.016841
contig553.g374	3.55621	24.3604	5.83324	3.83327	0.00012645	0.0169794
contig588.g172	429.583	10.5946	2.25124	3.81773	0.000134683	0.0179958
contig747.g13	185.521	5.35198	0.879457	3.81143	0.000138168	0.0183709
contig678.g100	6.88404	20.2106	4.79062	3.8013	0.000143937	0.0190446
contig119.g1883	7.52057	19.2224	4.53418	3.79835	0.000145664	0.0191796
contig678.g404	37.0193	-8.05092	1.59811	-3.78629	0.000152915	0.020037
contig558.g175	99.829	8.1267	1.61959	3.78288	0.000155024	0.0201901
contig654.g41	99.8194	8.12565	1.61968	3.782	0.000155572	0.0201901
contig591.g47	36.9222	-7.82279	1.56775	-3.7141	0.000203929	0.0263398
contig678.g465	104.839	11.0093	2.42685	3.71234	0.000205352	0.026398
contig549.g1203	2.60671	32.5805	8.24587	3.70858	0.000208428	0.0266189
contig691.g220	5.26842	16.2842	3.85243	3.70784	0.000209034	0.0266189
contig127.g31	139.05	4.8704	0.774915	3.70415	0.000212098	0.026883
contig591.g45	30.9252	-7.95581	1.6106	-3.69787	0.000217413	0.0274284
contig13.g2	1219.11	-5.31339	0.896642	-3.69533	0.000219604	0.0275766
contig442.g18	56.7112	-8.34801	1.71886	-3.69315	0.000221495	0.0276859
contig872.g15	33.8639	-7.98647	1.62273	-3.68913	0.000225021	0.0279976
contig920.g36	68.8623	-8.00688	1.62942	-3.68651	0.000227354	0.0281586
contig388.g6	501.65	5.62934	0.984931	3.68487	0.00022882	0.0282114
contig691.g306	26.609	19.6354	4.80497	3.67025	0.000242315	0.029648
contig553.g5	108.142	6.00605	1.09175	3.6694	0.000243118	0.029648
contig512.g8	58.0806	6.56123	1.24327	3.66874	0.000243751	0.029648
contig524.g10	63.527	-7.98137	1.63101	-3.66727	0.000245149	0.029685
contig456.g84	374.576	10.5146	2.32361	3.66437	0.000247944	0.0298214
contig560.g51	65.3757	-9.20265	1.96608	-3.66346	0.000248834	0.0298214
contig552.g324	209.891	7.34976	1.46061	3.6627	0.000249574	0.0298214
contig189.g19	61.0726	-9.31123	1.99827	-3.65877	0.000253424	0.0301486
contig554.g584	1000.28	7.37683	1.4707	3.65596	0.00025622	0.0302475
contig418.g308	192.925	-8.20225	1.6966	-3.65569	0.000256486	0.0302475
contig94.g1296	42.8579	-8.19256	1.70154	-3.63939	0.000273283	0.0320889
contig565.g30	283.985	6.16603	1.14812	3.62856	0.000285009	0.0333214
contig595.g133	919.118	-4.71811	0.749409	-3.62701	0.000286726	0.0333783
contig556.g65	28.4138	20.0668	4.98817	3.62193	0.00029241	0.0338945
contig456.g6	1321.66	4.56942	0.710803	3.61481	0.000300563	0.0346913
contig199.g1564	430	8.94515	1.92657	3.60493	0.000312236	0.035886
contig550.g29	152.076	10.0409	2.23398	3.59937	0.000318987	0.0365071
contig558.g657	5.8508	-31.9566	8.32839	-3.59693	0.000321995	0.0366966
contig721.g12	5.7696	-17.3716	4.27637	-3.59454	0.00032496	0.0367832
contig679.g31	10.5098	14.9356	3.59908	3.59414	0.000325467	0.0367832
contig705.g1426	84.7788	9.18763	2.00122	3.59162	0.00032863	0.0369866
contig588.g237	1067.11	4.54788	0.712645	3.57524	0.000349904	0.0392181
contig94.g10	232.583	6.35726	1.21927	3.57365	0.000352035	0.0392334
contig3.g381	159.156	6.89907	1.37114	3.57299	0.000352933	0.0392334
contig764.g945	12.7537	15.6287	3.81997	3.56775	0.000360064	0.0398628
contig805.g35	28.1135	-8.45443	1.81008	-3.56582	0.000362719	0.0399394
contig390.g466	125.607	8.13976	1.72218	3.56511	0.000363701	0.0399394
contig453.g23	876.409	4.49319	0.700532	3.55899	0.000372278	0.0407165
contig567.g251	591.134	8.56571	1.84563	3.55744	0.000374486	0.0407934
contig552.g483	472.589	-4.80362	0.790634	-3.54604	0.000391067	0.0424292
contig2.g865	834.61	-5.16593	0.893467	-3.54342	0.000394976	0.0426826
contig627.g12	1806.62	-3.92813	0.54465	-3.54012	0.000399942	0.0430478
contig626.g14	1805.49	-3.92595	0.544618	-3.53634	0.000405713	0.0434963
contig390.g13	11.6866	14.9425	3.66244	3.53383	0.000409578	0.0437377
contig691.g303	14.6225	21.101	5.42682	3.51973	0.000431981	0.0459492
contig557.g1003	362.777	8.58868	1.88087	3.503	0.000460048	0.0487435
contig764.g326	146.844	5.34011	0.954305	3.50004	0.000465186	0.0490961
contig857.g28	57.8858	-7.28931	1.51241	-3.49726	0.000470058	0.0494181

## Sheet: Baya14DAHvs3DAH
	baseMean	log2FoldChange	lfcSE	stat	pvalue	padj
contig558.g1807	8.75219	30.6307	3.20875	8.92267	4.55187e-19	1.25937e-14
contig267.g189	11.6373	-37.8694	4.05846	-8.83818	9.72911e-19	1.34588e-14
contig1.g269	4.85502	-33.8692	3.6642	-8.69746	3.39402e-18	3.13008e-14
contig753.g11	36.0538	25.5917	2.85129	8.27405	1.29487e-16	8.95627e-13
contig119.g186	11.214	-28.2223	3.40625	-7.69831	1.3788e-14	7.62946e-11
contig355.g95	14.317	-29.3245	3.67325	-7.43877	1.01627e-13	4.68619e-10
contig662.g17	12.539	22.5393	2.81331	7.30076	2.86139e-13	1.02267e-09
contig267.g444	14.529	-28.7682	3.66872	-7.29634	2.95708e-13	1.02267e-09
contig290.g11	47.4883	-20.9242	2.59973	-7.27932	3.35509e-13	1.03139e-09
contig483.g23	3.40192	-36.0656	4.96054	-6.86732	6.54197e-12	1.80997e-08
contig560.g75	14.3979	27.1256	3.69297	6.80362	1.02022e-11	2.56604e-08
contig546.g491	33.5363	20.8678	2.81541	6.70162	2.0612e-11	4.75226e-08
contig816.g30	13.3948	-26.9195	3.74098	-6.66122	2.7157e-11	5.36946e-08
contig580.g216	22.5858	-21.7587	2.96627	-6.66114	2.71704e-11	5.36946e-08
contig552.g493	13.3811	-26.6985	3.74149	-6.60126	4.07687e-11	7.51965e-08
contig278.g49	12.0868	-38.045	5.71038	-6.31218	2.75124e-10	4.75741e-07
contig711.g13	9.86129	-23.9093	3.5181	-6.22757	4.73714e-10	7.70956e-07
contig775.g1	9.16017	-28.4533	4.26699	-6.19953	5.66307e-10	8.70445e-07
contig691.g192	10.5303	-21.0201	3.07816	-6.17905	6.44886e-10	9.39056e-07
contig813.g6	9.01145	-25.3186	3.89893	-5.98077	2.22091e-09	3.07229e-06
contig764.g53	9.73175	-23.5829	3.66016	-5.8967	3.70835e-09	4.88566e-06
contig145.g17	14.8228	23.6186	3.69125	5.85671	4.72115e-09	5.93728e-06
contig143.g88	14.5346	23.6114	3.69804	5.844	5.09633e-09	6.13044e-06
contig678.g112	21.8693	15.4503	2.30901	5.82515	5.70607e-09	6.5453e-06
contig865.g10	17.7272	32.1427	5.1799	5.81916	5.91436e-09	6.5453e-06
contig611.g24	9.11653	-25.3562	4.09587	-5.70237	1.18155e-08	1.21074e-05
contig612.g9	9.11653	-25.3562	4.09587	-5.70237	1.18155e-08	1.21074e-05
contig855.g3	349.649	16.3505	2.53505	5.66085	1.50622e-08	1.4883e-05
contig839.g1	350.513	16.3226	2.53509	5.64973	1.60695e-08	1.53309e-05
contig753.g10	45.6816	-22.5473	3.64957	-5.63005	1.80153e-08	1.66143e-05
contig920.g250	19.3541	20.6273	3.31665	5.6163	1.95091e-08	1.74116e-05
contig705.g1119	11.4083	-22.5181	3.70035	-5.54491	2.94102e-08	2.53098e-05
contig790.g11	28.126	-17.6843	2.83093	-5.54034	3.01885e-08	2.53098e-05
contig552.g57	144.888	-18.6701	3.01779	-5.52393	3.31497e-08	2.69751e-05
contig199.g1288	21.885	18.9072	3.0927	5.46681	4.58218e-08	3.62215e-05
contig557.g1220	8.9616	-24.9489	4.2584	-5.38908	7.08193e-08	5.44266e-05
contig267.g320	9.99116	17.758	2.94074	5.35849	8.39199e-08	6.27517e-05
contig546.g79	10.1421	-23.6565	4.07732	-5.31144	1.08762e-07	7.91871e-05
contig494.g18	14.8555	-16.7314	2.82259	-5.21911	1.79783e-07	0.00012754
contig89.g177	4.33511	29.0489	5.31734	5.08693	3.63915e-07	0.000250775
contig421.g16	23.7556	16.3996	2.8336	5.08173	3.7401e-07	0.000250775
contig206.g199	9.02676	23.245	4.18343	5.07837	3.8069e-07	0.000250775
contig192.g17	10.1456	-21.0324	3.76047	-5.06116	4.16703e-07	0.000268114
contig199.g10	42.5217	-22.2739	4.0394	-5.01902	5.19346e-07	0.000326562
contig544.g2226	13.8828	17.9485	3.25547	4.89898	9.63362e-07	0.000592296
contig540.g97	10.1922	-19.3749	3.57221	-4.86392	1.15081e-06	0.000692165
contig521.g33	13.1006	22.4204	4.22077	4.83807	1.31105e-06	0.000771759
contig421.g556	28.657	-16.142	2.99485	-4.72209	2.33436e-06	0.00134552
contig696.g18	28.8727	14.9364	2.75058	4.70314	2.56194e-06	0.00144655
contig771.g2	8.85336	-23.0382	4.50791	-4.66696	3.05692e-06	0.00169152
contig3.g668	35.6509	-15.3362	2.98412	-4.46905	7.85686e-06	0.00426227
contig475.g25	8.71883	-17.2749	3.47095	-4.40078	1.07865e-05	0.00573904
contig565.g113	15.2412	14.8407	2.94149	4.36537	1.26906e-05	0.00662474
contig857.g37	24.4813	-16.0573	3.22736	-4.35566	1.32669e-05	0.00679732
contig50.g28	10.4596	-18.3346	3.76848	-4.33453	1.46074e-05	0.00734803
contig559.g139	9.6171	-18.8092	3.88545	-4.32619	1.51709e-05	0.00749526
contig750.g121	65.5755	18.07	3.72926	4.30916	1.63873e-05	0.00795418
contig540.g51	12.6846	-17.1749	3.56046	-4.26206	2.0255e-05	0.00966198
contig558.g2350	8.63672	-16.6679	3.47046	-4.2265	2.37354e-05	0.0111303
contig679.g31	10.5098	17.052	3.56489	4.22228	2.41845e-05	0.0111519
contig695.g25	28.6751	13.4561	2.73776	4.18448	2.85816e-05	0.0129634
contig758.g16	15.9875	-17.1347	3.71864	-4.06994	4.70246e-05	0.0209843
contig691.g258	28.7922	13.0105	2.73692	4.02297	5.74695e-05	0.0252382
contig267.g188	57.2975	17.2511	3.79602	4.01766	5.87793e-05	0.0254101
contig481.g4	8.79561	21.1532	4.83053	3.96503	7.33881e-05	0.0312374
contig488.g24	9.85485	-16.0163	3.58933	-3.905	9.42258e-05	0.0393427
contig897.g13	6.75478	-33.097	7.96886	-3.90232	9.52744e-05	0.0393427
contig678.g100	6.88404	-20.5637	4.78984	-3.87564	0.000106345	0.0430431
contig558.g1906	48.0443	15.5119	3.48842	3.87336	0.000107347	0.0430431

## Sheet: Baya14DAHvsAH
	baseMean	log2FoldChange	lfcSE	stat	pvalue	padj
contig711.g13	9.86129	-36.4907	3.44761	-10.0043	1.45989e-23	4.03879e-19
contig267.g189	11.6373	-37.5673	4.08845	-8.69945	3.33497e-18	3.62785e-14
contig691.g192	10.5303	-28.7001	3.0758	-8.68068	3.93405e-18	3.62785e-14
contig267.g444	14.529	-33.3181	3.82167	-8.19488	2.5084e-16	1.73487e-12
contig805.g33	45.9002	19.6482	2.16512	8.15111	3.60585e-16	1.99512e-12
contig60.g25	15.2956	26.1559	2.98844	8.08312	6.31318e-16	2.9109e-12
contig390.g268	66.522	18.2645	2.03146	8.00631	1.18197e-15	4.67131e-12
contig891.g44	30.5095	19.0475	2.18979	7.78498	6.97216e-15	2.41106e-11
contig558.g1807	8.75219	26.8728	3.20877	7.75151	9.08049e-15	2.79124e-11
contig705.g1389	10.6125	-28.6945	3.48375	-7.66259	1.82219e-14	5.04109e-11
contig764.g288	44.693	18.5292	2.17373	7.60406	2.86974e-14	7.2174e-11
contig560.g81	13.6498	-23.1825	2.81118	-7.53508	4.88054e-14	1.12517e-10
contig279.g48	46.8219	18.6288	2.25085	7.3878	1.49281e-13	3.17681e-10
contig560.g108	34.3549	18.4887	2.30784	7.14463	9.02369e-13	1.78315e-09
contig909.g49	26.298	19.7892	2.49608	7.12686	1.02681e-12	1.89378e-09
contig293.g19	24.7461	21.243	2.71249	7.0942	1.30106e-12	2.24961e-09
contig662.g21	11.6085	19.1516	2.42898	7.06123	1.6504e-12	2.68578e-09
contig552.g493	13.3811	-28.0167	3.74149	-6.95358	3.56138e-12	5.22348e-09
contig816.g30	13.3948	-28.0094	3.74098	-6.95255	3.58742e-12	5.22348e-09
contig1.g578	17.3971	17.7302	2.26811	6.93536	4.05178e-12	5.60462e-09
contig475.g25	8.71883	-25.2198	3.38954	-6.85044	7.36247e-12	9.69918e-09
contig558.g2350	8.63672	-25.1366	3.38915	-6.82668	8.69017e-12	1.09279e-08
contig119.g186	11.214	-25.76	3.5081	-6.77288	1.26248e-11	1.51854e-08
contig2.g807	673.416	19.3159	2.58202	6.70635	1.99549e-11	2.30022e-08
contig89.g2235	35.5401	21.7103	2.94371	6.69573	2.14602e-11	2.37479e-08
contig813.g6	9.01145	-27.87	3.89893	-6.63514	3.242e-11	3.44961e-08
contig355.g67	95.1969	16.2763	2.17255	6.57122	4.99046e-11	5.11337e-08
contig119.g365	19.1401	21.4021	2.99645	6.47503	9.47914e-11	9.36573e-08
contig552.g93	69.3754	17.0311	2.34523	6.40922	1.46262e-10	1.39529e-07
contig758.g16	15.9875	-24.7799	3.57611	-6.37003	1.88996e-10	1.74286e-07
contig546.g471	31.8166	19.7849	2.81401	6.32011	2.61378e-10	2.33259e-07
contig89.g487	25.7821	18.1191	2.55262	6.31472	2.70643e-10	2.33979e-07
contig421.g532	17.9118	18.383	2.5992	6.30309	2.91775e-10	2.44605e-07
contig549.g1422	27.6093	20.3193	2.92534	6.26229	3.7936e-10	3.08676e-07
contig758.g13	18.9231	20.6651	2.98506	6.25285	4.0302e-10	3.18558e-07
contig595.g86	9.82574	20.2661	2.92749	6.23952	4.38928e-10	3.37304e-07
contig267.g420	86.6567	15.6586	2.19155	6.23241	4.5932e-10	3.43435e-07
contig278.g49	12.0868	-37.3699	5.72634	-6.17669	6.54592e-10	4.7656e-07
contig678.g112	21.8693	16.2164	2.30902	6.1569	7.41816e-10	5.26214e-07
contig557.g1019	16.826	18.6075	2.71863	6.10878	1.00398e-09	6.94378e-07
contig559.g157	28.6654	17.1823	2.49059	6.09587	1.08841e-09	7.34412e-07
contig688.g16	544.711	16.8528	2.43847	6.09105	1.1217e-09	7.3885e-07
contig549.g155	20.104	19.6953	2.91073	6.07933	1.20683e-09	7.76444e-07
contig595.g104	19.5143	18.3141	2.71374	6.01165	1.83646e-09	1.15468e-06
contig72.g46	16.7242	18.747	2.80257	5.9756	2.29243e-09	1.40933e-06
contig391.g18	11.2172	19.4952	2.94669	5.93724	2.8986e-09	1.74325e-06
contig557.g1220	8.9616	-27.0143	4.22106	-5.92607	3.10272e-09	1.79744e-06
contig549.g157	193.216	16.7384	2.48739	5.92523	3.11864e-09	1.79744e-06
contig355.g95	14.317	-24.577	3.826	-5.90094	3.61436e-09	2.04064e-06
contig542.g85	8.01181	27.5265	4.37429	5.83558	5.36028e-09	2.96584e-06
contig631.g31	22.9606	18.7918	2.90155	5.78719	7.15721e-09	3.88244e-06
contig343.g22	19.7972	16.7576	2.57294	5.73567	9.713e-09	5.10903e-06
contig687.g17	545.092	15.986	2.43898	5.73437	9.78777e-09	5.10903e-06
contig546.g206	43.6608	15.7527	2.41446	5.69598	1.22668e-08	6.28448e-06
contig395.g32	12.6902	16.7156	2.58637	5.68966	1.27292e-08	6.4028e-06
contig764.g53	9.73175	-23.7387	3.83514	-5.66829	1.44227e-08	7.12507e-06
contig106.g55	21.071	17.0086	2.64931	5.66511	1.46933e-08	7.13141e-06
contig66.g23	22.8912	14.7954	2.26564	5.64756	1.62744e-08	7.7626e-06
contig558.g41	13.2232	-37.8169	6.35721	-5.63405	1.76021e-08	8.25359e-06
contig837.g56	14.4317	21.2248	3.41751	5.62538	1.85099e-08	8.53459e-06
contig570.g113	13.9865	17.2831	2.72167	5.61533	1.96187e-08	8.87256e-06
contig471.g1	9.49724	18.7384	2.98207	5.61301	1.98843e-08	8.87256e-06
contig267.g194	10.4465	-27.1473	4.49715	-5.59183	2.24689e-08	9.86669e-06
contig3.g668	35.6509	-18.4766	2.97844	-5.53196	3.16671e-08	1.36886e-05
contig143.g89	52.3074	15.8339	2.51505	5.50044	3.78852e-08	1.59232e-05
contig521.g20	21.2615	19.0181	3.09422	5.49996	3.79878e-08	1.59232e-05
contig580.g216	22.5858	-18.3889	2.98989	-5.48143	4.21896e-08	1.74205e-05
contig544.g239	15.8881	15.4184	2.45205	5.47231	4.44211e-08	1.80722e-05
contig103.g12	13.0095	18.1733	3.01021	5.37283	7.75121e-08	3.10779e-05
contig750.g72	14.2748	16.621	2.74365	5.32904	9.8731e-08	3.86565e-05
contig390.g141	16.1519	17.5527	2.91896	5.32817	9.92089e-08	3.86565e-05
contig553.g328	11.1973	20.6051	3.49913	5.31707	1.0545e-07	4.05177e-05
contig383.g5	40.1816	16.8765	2.80219	5.30887	1.10305e-07	4.18025e-05
contig544.g1666	15.2829	17.6958	2.96685	5.29038	1.2206e-07	4.56322e-05
contig570.g234	23.7654	-20.5327	3.52052	-5.26418	1.40815e-07	5.19418e-05
contig119.g106	18.8229	17.8095	3.01317	5.2468	1.54767e-07	5.63373e-05
contig565.g119	15.138	20.2454	3.48077	5.24176	1.59054e-07	5.6909e-05
contig294.g1079	24.9782	14.6214	2.4086	5.24014	1.60452e-07	5.6909e-05
contig557.g723	7.06473	23.4436	4.15671	5.15879	2.48556e-07	8.70416e-05
contig782.g16	9.62581	25.2814	4.64599	5.01106	5.41305e-07	0.00018719
contig349.g7	11.272	16.2449	2.87812	4.94936	7.4457e-07	0.000254303
contig897.g13	6.75478	-40.6844	7.88217	-4.90783	9.20873e-07	0.000310682
contig606.g48	10.7716	23.4238	4.39898	4.87018	1.11496e-06	0.000371631
contig896.g122	8.01068	18.0083	3.31274	4.83235	1.34932e-06	0.000444391
contig267.g193	7.19863	-26.2386	5.04093	-4.80835	1.5218e-06	0.000495302
contig521.g33	13.1006	22.1654	4.22077	4.77765	1.77353e-06	0.000570521
contig588.g174	229.823	9.02644	1.47226	4.77254	1.81919e-06	0.000578481
contig691.g303	14.6225	27.8313	5.42787	4.75901	1.94547e-06	0.000611609
contig351.g11	7.29496	23.6489	4.55148	4.75646	1.97014e-06	0.000612404
contig1.g403	10.7644	22.8927	4.39913	4.74927	2.04147e-06	0.000625816
contig1.g808	24.5326	13.5146	2.42536	4.74759	2.05853e-06	0.000625816
contig714.g10	33.6819	15.4747	2.85542	4.71898	2.37027e-06	0.000712755
contig764.g945	12.7537	19.8428	3.82213	4.66829	3.0372e-06	0.000903486
contig119.g312	79.2313	18.5621	3.57742	4.62963	3.66326e-06	0.00107813
contig552.g57	144.888	-16.6195	3.1732	-4.6072	4.08135e-06	0.00118853
contig677.g56	126.368	18.9107	3.6753	4.60117	4.20115e-06	0.00121067
contig421.g556	28.657	-16.3679	3.12753	-4.594	4.34821e-06	0.00124014
contig679.g31	10.5098	18.31	3.5649	4.57517	4.75826e-06	0.00134324
contig421.g166	7.41319	19.3382	3.79275	4.57142	4.84441e-06	0.00135374
contig685.g24	4.84318	17.0675	3.34143	4.50932	6.50372e-06	0.00179926
contig714.g18	32.0657	15.0637	2.9103	4.4888	7.16262e-06	0.00196192
contig546.g79	10.1421	-20.2712	4.07732	-4.48118	7.42302e-06	0.00201331
contig494.g1	8.96275	15.3785	2.99068	4.47339	7.69905e-06	0.00206791
contig338.g10	384.438	20.4522	4.14725	4.44926	8.61676e-06	0.00229214
contig421.g356	17.9641	14.3227	2.77667	4.43793	9.08288e-06	0.00239312
contig32.g24	20.1754	16.1046	3.18307	4.43114	9.37364e-06	0.00244643
contig2.g458	94.2497	14.4047	2.80383	4.42421	9.67958e-06	0.00250267
contig559.g41	128.839	16.9121	3.41165	4.37092	1.23722e-05	0.00316923
contig865.g10	17.7272	24.619	5.1799	4.36669	1.26144e-05	0.00320162
contig207.g608	26.2599	14.4139	2.85189	4.35285	1.34378e-05	0.0033796
contig206.g11	896.388	5.83854	0.884063	4.34194	1.41233e-05	0.00352
contig678.g707	14.9111	13.8498	2.73397	4.33428	1.4624e-05	0.00361226
contig685.g29	128.319	19.6485	4.07521	4.3307	1.48637e-05	0.00363898
contig918.g16	13.1963	18.3583	3.78012	4.32745	1.50844e-05	0.00366061
contig773.g11	16.5818	17.034	3.50854	4.28498	1.82754e-05	0.00439643
contig554.g125	26.811	15.5676	3.1969	4.24401	2.19563e-05	0.00523639
contig678.g379	326.967	6.8169	1.13787	4.23325	2.30339e-05	0.00544643
contig536.g3	13.527	17.789	3.76445	4.19424	2.73793e-05	0.00641904
contig705.g1396	10.1672	19.6823	4.23774	4.17257	3.01183e-05	0.00700187
contig544.g987	19.9086	15.2063	3.17277	4.1624	3.14922e-05	0.00726026
contig920.g254	266.654	15.9923	3.37624	4.14434	3.40794e-05	0.00779179
contig558.g93	11.7783	18.629	4.02164	4.13489	3.55126e-05	0.00805293
contig199.g1511	19.2738	21.305	4.70755	4.10086	4.11616e-05	0.00925801
contig3.g258	5.3195	-18.7185	4.09469	-4.08298	4.44622e-05	0.00991973
contig675.g16	17.5547	12.6415	2.61301	4.07253	4.65047e-05	0.0102924
contig592.g24	24.5022	18.5817	4.16676	3.97952	6.90546e-05	0.0151619
contig705.g828	7.73255	21.3674	4.8726	3.97476	7.04508e-05	0.0153466
contig753.g10	45.6816	-17.1227	3.80746	-3.97187	7.13112e-05	0.0154035
contig750.g121	65.5755	16.8059	3.7293	3.97016	7.18254e-05	0.0154035
contig820.g29	5.52831	17.8704	4.02121	3.94668	7.92436e-05	0.0168637
contig287.g20	4.06656	-26.6666	6.2798	-3.92794	8.56783e-05	0.0180938
contig679.g24	296.267	6.52509	1.15466	3.91898	8.8925e-05	0.0185272
contig302.g136	16.994	12.7827	2.75169	3.91859	8.907e-05	0.0185272
contig678.g662	186.618	12.8144	2.7611	3.9167	8.97678e-05	0.018533
contig267.g188	57.2975	16.7919	3.79602	3.89669	9.7516e-05	0.0199836
contig253.g15	5.88745	-21.0865	4.90955	-3.88763	0.000101227	0.0204795
contig456.g83	88.5801	8.43195	1.65466	3.88718	0.000101417	0.0204795
contig757.g30	7.15843	19.3938	4.48216	3.88068	0.000104166	0.0208823
contig544.g2409	5.12696	25.2137	6.02164	3.85505	0.000115706	0.0230287
contig678.g290	8.80983	16.6064	3.79298	3.8509	0.000117684	0.0232552
contig199.g1613	58.245	14.8311	3.33869	3.84315	0.000121467	0.0238326
contig689.g65	17.3704	14.3211	3.22345	3.82234	0.000132189	0.0257536
contig705.g980	18.341	14.5761	3.29366	3.81827	0.00013439	0.0259993
contig330.g122	72.3311	8.52586	1.72281	3.78791	0.000151921	0.0291867
contig199.g10	42.5217	-17.2859	4.0394	-3.7842	0.000154202	0.0294207
contig544.g2640	3.15837	-32.4514	8.06428	-3.77609	0.000159311	0.0301872
contig691.g220	5.26842	16.4648	3.83626	3.77055	0.000162886	0.0306546
contig544.g105	33.0457	18.1675	4.31169	3.74968	0.000177059	0.033097
contig553.g374	3.55621	23.8531	5.83569	3.74474	0.000180581	0.0334861
contig544.g2453	13.9532	17.1262	4.04078	3.74338	0.000181562	0.0334861
contig558.g1906	48.0443	15.0319	3.48843	3.73574	0.000187161	0.0342901
contig558.g175	99.829	8.80605	1.84164	3.69565	0.000219322	0.0396837
contig654.g41	99.8194	8.80605	1.84172	3.69548	0.000219469	0.0396837
contig559.g40	70.0197	21.7102	5.3504	3.68388	0.000229715	0.0412666
contig542.g175	8.52284	-32.5921	8.32839	-3.67323	0.0002395	0.0424272
contig546.g294	9.30235	19.6119	4.79651	3.67181	0.000240834	0.0424272
contig790.g11	28.126	-13.0793	3.0181	-3.67093	0.000241666	0.0424272
contig95.g584	115.645	14.8474	3.50042	3.67025	0.00024231	0.0424272
contig763.g19	40.7158	7.93198	1.61771	3.6669	0.00024551	0.0427173
contig391.g29	672.424	5.73757	1.02491	3.64672	0.000265605	0.0459248
contig1.g41	4.132	-32.3257	8.32839	-3.64124	0.000271326	0.0466226
contig95.g680	6.77202	17.562	4.2921	3.62573	0.000288151	0.0492081

## Sheet: Baya3DAHvsAH
	baseMean	log2FoldChange	lfcSE	stat	pvalue	padj
contig290.g11	47.4883	33.7309	2.59972	12.2055	2.90458e-34	8.03552e-30
contig753.g11	36.0538	-28.49	2.88894	-9.16946	4.7541e-20	6.57611e-16
contig60.g25	15.2956	28.1487	2.97857	8.77896	1.64997e-18	1.52155e-14
contig805.g33	45.9002	20.3185	2.16221	8.47211	2.40991e-17	1.66676e-13
contig891.g44	30.5095	20.255	2.1852	8.35393	6.60272e-17	3.65328e-13
contig839.g1	350.513	-22.7933	2.49715	-8.32681	8.3051e-17	3.82934e-13
contig855.g3	349.649	-22.3797	2.49713	-8.16125	3.3158e-16	1.31045e-12
contig764.g288	44.693	19.1993	2.17083	7.9229	2.32025e-15	8.02371e-12
contig279.g48	46.8219	19.5681	2.24573	7.82288	5.163e-15	1.58705e-11
contig560.g81	13.6498	-23.7192	2.81118	-7.72599	1.10985e-14	3.07041e-11
contig119.g127	11.2754	-36.3554	4.50549	-7.62522	2.43619e-14	6.12702e-11
contig705.g1389	10.6125	-28.2767	3.48375	-7.54264	4.60549e-14	1.06176e-10
contig662.g21	11.6085	20.1796	2.41713	7.52118	5.42853e-14	1.15523e-10
contig390.g268	66.522	17.2231	2.03622	7.47614	7.65348e-14	1.51238e-10
contig560.g108	34.3549	19.1408	2.30134	7.4482	9.46236e-14	1.74517e-10
contig546.g206	43.6608	19.0415	2.38353	7.14967	8.69875e-13	1.50407e-09
contig920.g250	19.3541	-26.1755	3.39105	-7.12922	1.00942e-12	1.64268e-09
contig688.g16	544.711	19.1312	2.42299	7.07028	1.5462e-12	2.37643e-09
contig558.g1807	8.75219	-25.7108	3.4033	-6.96699	3.23796e-12	4.71465e-09
contig2.g807	673.416	19.6665	2.58093	6.84501	7.64708e-12	1.05778e-08
contig106.g55	21.071	20.0602	2.64184	6.83623	8.13041e-12	1.07108e-08
contig687.g17	545.092	18.2637	2.42351	6.71079	1.93579e-11	2.43425e-08
contig1.g578	17.3971	17.1655	2.27344	6.67074	2.54516e-11	2.99194e-08
contig557.g1019	16.826	20.1024	2.71487	6.66786	2.59558e-11	2.99194e-08
contig553.g416	4.53583	-35.4994	5.04167	-6.64451	3.04218e-11	3.36648e-08
contig909.g49	26.298	18.5725	2.50211	6.6234	3.51029e-11	3.73509e-08
contig421.g532	17.9118	18.9336	2.59708	6.52025	7.01893e-11	7.04322e-08
contig72.g46	16.7242	20.2432	2.79892	6.51793	7.1285e-11	7.04322e-08
contig206.g11	896.388	7.71714	0.883675	6.46973	9.81766e-11	9.36571e-08
contig343.g22	19.7972	18.2913	2.54783	6.39417	1.61419e-10	1.48855e-07
contig4.g3	7.67916	-25.1935	3.64761	-6.35853	2.03687e-10	1.81774e-07
contig549.g157	193.216	17.701	2.47664	6.33966	2.30268e-10	1.98616e-07
contig559.g157	28.6654	17.7533	2.4866	6.33528	2.36918e-10	1.98616e-07
contig119.g361	10.9942	-30.5234	4.54921	-6.26996	3.61145e-10	2.93855e-07
contig552.g93	69.3754	16.7098	2.3534	6.25043	4.09325e-10	3.23542e-07
contig544.g239	15.8881	16.9567	2.41645	6.18954	6.0339e-10	4.63689e-07
contig267.g420	86.6567	15.5372	2.19332	6.17203	6.74169e-10	5.04078e-07
contig542.g85	8.01181	28.8138	4.36715	6.13989	8.25768e-10	6.01181e-07
contig560.g75	14.3979	-24.9731	3.74882	-6.1281	8.89356e-10	6.30873e-07
contig544.g2560	6.16767	-32.1748	4.93601	-6.11319	9.76573e-10	6.75423e-07
contig421.g16	23.7556	-19.0331	2.81679	-6.04701	1.4756e-09	9.95673e-07
contig750.g72	14.2748	18.4573	2.72701	6.0349	1.59057e-09	1.04769e-06
contig782.g16	9.62581	29.0918	4.51257	6.00363	1.9296e-09	1.24145e-06
contig544.g2226	13.8828	-21.3685	3.25273	-5.95451	2.60845e-09	1.64006e-06
contig695.g25	28.6751	-18.1296	2.7271	-5.91457	3.32739e-09	2.0456e-06
contig293.g19	24.7461	17.9643	2.72267	5.86349	4.53237e-09	2.72582e-06
contig546.g491	33.5363	-18.7328	2.85561	-5.85965	4.63841e-09	2.73025e-06
contig2.g458	94.2497	17.7936	2.69779	5.85429	4.79044e-09	2.76099e-06
contig595.g104	19.5143	17.8549	2.71664	5.83621	5.34019e-09	3.01503e-06
contig570.g234	23.7654	-22.4118	3.52052	-5.79795	6.71289e-09	3.71424e-06
contig66.g23	22.8912	15.0582	2.26418	5.76729	8.0554e-09	4.36966e-06
contig552.g389	24.0466	18.9412	2.96305	5.71749	1.08112e-08	5.75175e-06
contig89.g177	4.33511	-32.2632	5.33166	-5.67613	1.37773e-08	7.19149e-06
contig557.g1220	8.9616	-25.8501	4.22106	-5.65027	1.60195e-08	8.04002e-06
contig143.g88	14.5346	-23.2726	3.76562	-5.64917	1.61221e-08	8.04002e-06
contig119.g365	19.1401	18.9486	3.00105	5.64755	1.62748e-08	8.04002e-06
contig391.g29	672.424	7.77196	1.02433	5.63485	1.75211e-08	8.50387e-06
contig557.g723	7.06473	25.1779	4.13578	5.60423	2.09186e-08	9.83303e-06
contig631.g31	22.9606	18.2722	2.90378	5.6038	2.09705e-08	9.83303e-06
contig145.g17	14.8228	-23.0296	3.75887	-5.59464	2.21075e-08	1.01934e-05
contig1.g808	24.5326	14.875	2.30982	5.57401	2.48938e-08	1.129e-05
contig565.g113	15.2412	-18.0084	2.88856	-5.54201	2.99016e-08	1.33424e-05
contig544.g1666	15.2829	18.3643	2.96148	5.52571	3.28162e-08	1.4287e-05
contig421.g356	17.9641	16.4766	2.62046	5.52445	3.30514e-08	1.4287e-05
contig390.g141	16.1519	18.0494	2.91674	5.50253	3.7437e-08	1.59337e-05
contig89.g487	25.7821	15.989	2.56992	5.44339	5.22768e-08	2.19127e-05
contig758.g13	18.9231	18.1823	2.98971	5.41269	6.20854e-08	2.56357e-05
contig349.g7	11.272	17.5087	2.87328	5.39755	6.75576e-08	2.7485e-05
contig549.g155	20.104	17.5913	2.91887	5.34155	9.21562e-08	3.69493e-05
contig886.g8	9.23804	-26.561	4.61385	-5.32332	1.01888e-07	4.02677e-05
contig383.g5	40.1816	16.8444	2.80165	5.29845	1.16789e-07	4.55065e-05
contig678.g662	186.618	16.1728	2.68881	5.27105	1.35647e-07	5.21204e-05
contig696.g18	28.8727	-16.4246	2.74004	-5.26437	1.40669e-07	5.33098e-05
contig678.g707	14.9111	16.1356	2.70027	5.23487	1.65098e-07	6.17222e-05
contig207.g608	26.2599	16.2308	2.73397	5.20517	1.93822e-07	7.14946e-05
contig675.g16	17.5547	15.2906	2.56895	5.17358	2.29655e-07	8.35976e-05
contig2.g323	9.38486	-18.1904	3.13178	-5.16972	2.34444e-07	8.42325e-05
contig691.g407	25.1186	17.6581	3.03094	5.16608	2.39058e-07	8.47888e-05
contig89.g2235	35.5401	17.224	2.95464	5.15256	2.56951e-07	8.93151e-05
contig606.g48	10.7716	24.6302	4.39285	5.1516	2.58276e-07	8.93151e-05
contig546.g471	31.8166	16.4645	2.81758	5.13367	2.84139e-07	9.70456e-05
contig705.g1119	11.4083	20.8466	3.70033	5.09323	3.52012e-07	0.000118761
contig691.g303	14.6225	29.5306	5.42603	5.0738	3.89955e-07	0.000129977
contig1.g403	10.7644	24.1015	4.39299	5.03108	4.87733e-07	0.000159309
contig677.g56	126.368	20.4803	3.67372	5.03039	4.89472e-07	0.000159309
contig920.g254	266.654	18.7728	3.34521	5.01396	5.33206e-07	0.00017084
contig678.g379	326.967	7.70064	1.13757	5.01124	5.40795e-07	0.00017084
contig918.g16	13.1963	20.8929	3.77081	5.01031	5.43427e-07	0.00017084
contig558.g93	11.7783	21.8824	3.97502	5.00184	5.67859e-07	0.000176515
contig773.g11	16.5818	19.4773	3.49971	4.99393	5.91634e-07	0.000181862
contig705.g980	18.341	18.2156	3.26212	4.97088	6.66513e-07	0.000202627
contig896.g122	8.01068	18.3464	3.30542	4.94532	7.60202e-07	0.000228598
contig395.g32	12.6902	15.0192	2.64497	4.92225	8.5556e-07	0.000254506
contig536.g3	13.527	20.4371	3.75594	4.90879	9.16381e-07	0.000269699
contig899.g14	12.0588	-37.4249	7.25721	-4.88134	1.05368e-06	0.000306842
contig192.g17	10.1456	20.3255	3.76046	4.87322	1.09795e-06	0.000314124
contig355.g67	95.1969	13.5921	2.37903	4.8726	1.10139e-06	0.000314124
contig565.g119	15.138	18.934	3.48397	4.86055	1.1706e-06	0.000330456
contig685.g29	128.319	21.1783	4.07374	4.70778	2.50426e-06	0.000699802
contig691.g258	28.7922	-14.8246	2.72629	-4.70406	2.55032e-06	0.000705547
contig679.g24	296.267	7.40954	1.15435	4.68623	2.78279e-06	0.000762236
contig450.g3	7.23104	-40.383	8.246	-4.65474	3.24383e-06	0.000879809
contig790.g11	28.126	15.1623	2.8309	4.6495	3.32742e-06	0.000893718
contig267.g320	9.99116	-16.1198	3.03936	-4.64564	3.39025e-06	0.00090184
contig195.g5	4.7478	-40.1976	8.24529	-4.63266	3.60989e-06	0.000942147
contig691.g1974	4.7478	-40.1976	8.24529	-4.63266	3.60989e-06	0.000942147
contig351.g11	7.29496	22.8324	4.55266	4.57587	4.74247e-06	0.00122617
contig235.g14	22.471	18.1125	3.52876	4.56604	4.97021e-06	0.00127316
contig103.g12	13.0095	15.8461	3.0382	4.55735	5.18022e-06	0.00131478
contig540.g97	10.1922	18.254	3.5722	4.55014	5.36113e-06	0.00134832
contig558.g1906	48.0443	-18.6614	3.67351	-4.53557	5.74491e-06	0.00143183
contig391.g28	314.887	6.94093	1.0908	4.52963	5.9088e-06	0.00145953
contig714.g10	33.6819	14.8865	2.85681	4.5108	6.4585e-06	0.00158119
contig595.g86	9.82574	15.4314	2.99409	4.48599	7.25766e-06	0.00176126
contig458.g6	3212.41	5.85946	0.862972	4.47229	7.7388e-06	0.00186169
contig294.g1079	24.9782	12.9697	2.4542	4.46977	7.83037e-06	0.00186748
contig689.g65	17.3704	16.3225	3.21441	4.45573	8.36075e-06	0.00197692
contig481.g4	8.79561	-23.3667	4.83307	-4.42093	9.82763e-06	0.00230408
contig521.g20	21.2615	15.5941	3.1065	4.37602	1.20865e-05	0.00280985
contig488.g24	9.85485	17.6403	3.58931	4.35748	1.31568e-05	0.00303319
contig119.g106	18.8229	15.0968	3.02007	4.3366	1.44703e-05	0.00330843
contig206.g199	9.02676	-20.1065	4.18592	-4.32558	1.52132e-05	0.00344977
contig199.g1288	21.885	-15.5322	3.16772	-4.27192	1.93797e-05	0.00435886
contig457.g385	8250.38	5.63831	0.853903	4.26079	2.03702e-05	0.0045115
contig143.g89	52.3074	13.1881	2.62592	4.26064	2.03845e-05	0.0045115
contig865.g10	17.7272	-24.5717	5.30324	-4.25621	2.07917e-05	0.0045651
contig753.g10	45.6816	17.4467	3.64957	4.23248	2.3113e-05	0.00503481
contig391.g18	11.2172	14.7704	3.0341	4.20894	2.56568e-05	0.00554527
contig544.g2409	5.12696	27.1859	6.00806	4.19201	2.76489e-05	0.0059295
contig494.g1	8.96275	14.6117	3.04013	4.14839	3.34823e-05	0.00712528
contig302.g136	16.994	13.2481	2.7207	4.13428	3.56076e-05	0.00751972
contig553.g328	11.1973	16.4733	3.50936	4.1242	3.72019e-05	0.0077969
contig390.g498	51.3219	-18.7383	4.06264	-4.12005	3.78796e-05	0.00787924
contig714.g18	32.0657	13.9936	2.91672	4.11202	3.9221e-05	0.00809739
contig837.g56	14.4317	16.1766	3.48926	4.06293	4.84609e-05	0.0099309
contig758.g16	15.9875	-16.4529	3.57611	-4.04152	5.31054e-05	0.0108027
contig559.g41	128.839	15.7539	3.4301	4.00976	6.07802e-05	0.0122736
contig206.g10	335.261	6.28911	1.07284	3.9979	6.39081e-05	0.0128117
contig691.g220	5.26842	17.2283	3.82853	3.9776	6.96156e-05	0.0138555
contig95.g584	115.645	15.6897	3.46842	3.94697	7.91469e-05	0.01564
contig685.g24	4.84318	15.3209	3.3893	3.93028	8.48455e-05	0.0166472
contig2.g845	4.26308	28.7994	6.83035	3.92358	8.72421e-05	0.0169968
contig471.g1	9.49724	13.9477	3.04743	3.92058	8.83369e-05	0.0170898
contig592.g24	24.5022	18.2765	4.1684	3.90474	9.43282e-05	0.0181221
contig679.g31	10.5098	-16.5288	3.74	-3.88469	0.00010246	0.0195486
contig438.g4	4.7091	-34.159	8.32839	-3.86137	0.000112754	0.0213652
contig294.g263	25.2453	-13.771	3.05034	-3.85893	0.000113886	0.0214331
contig222.g686	23.5577	18.4441	4.28061	3.84153	0.000122272	0.022821
contig705.g1396	10.1672	18.303	4.24531	3.84025	0.000122911	0.022821
contig423.g6	95.4841	7.17567	1.34977	3.83447	0.000125837	0.0232085
contig896.g146	5.5912	-23.2575	5.55348	-3.82778	0.000129305	0.0235496
contig421.g166	7.41319	16.5533	3.80217	3.82762	0.000129389	0.0235496
contig458.g8	3852.14	5.35074	0.876114	3.82455	0.00013101	0.0236888
contig17.g28	2.27218	-33.839	8.32839	-3.82294	0.000131868	0.0236892
contig544.g2453	13.9532	17.4003	4.03949	3.81244	0.000137601	0.0245595
contig544.g1026	94.4606	16.3583	3.77471	3.80381	0.000142487	0.0252686
contig554.g125	26.811	14.1011	3.20316	3.77786	0.000158181	0.0278731
contig678.g100	6.88404	20.0469	4.78982	3.76776	0.000164722	0.028842
contig553.g28	90.8335	9.94845	2.11122	3.76486	0.000166644	0.028995
contig552.g277	3.12134	-33.1125	8.32839	-3.73571	0.000187185	0.0323655
contig764.g945	12.7537	16.1743	3.85728	3.67469	0.000238141	0.0409203
contig921.g9	10.3542	17.3194	4.17125	3.67262	0.000240079	0.0409987
contig553.g374	3.55621	23.4076	5.83703	3.66756	0.000244877	0.0415615
contig764.g53	9.73175	15.3315	3.66007	3.64242	0.000270085	0.0455312
contig267.g402	416.059	6.53026	1.24423	3.64102	0.000271558	0.0455312
contig88.g2	5.2066	31.6953	8.16064	3.63885	0.000273862	0.045641
contig775.g1	9.16017	17.4737	4.26694	3.62642	0.000287379	0.0476069

## Sheet: Baya4MAEvsAH
	baseMean	log2FoldChange	lfcSE	stat	pvalue	padj
contig559.g86	1483.56	-34.2011	1.87555	-17.1689	4.54173e-66	1.25647e-61
contig915.g28	128.14	-34.5178	1.92241	-16.9151	3.48064e-64	4.81459e-60
contig484.g7	1470.64	-33.3951	1.87495	-16.7445	6.21458e-63	5.73087e-59
contig390.g506	145.891	-32.781	1.96741	-15.6455	3.56752e-55	2.46739e-51
contig704.g129	116.535	-28.0525	1.75288	-14.8627	5.75245e-50	3.18283e-46
contig519.g29	86.4813	-28.9302	1.82576	-14.7501	3.07055e-49	1.41578e-45
contig388.g5	58.7453	-36.0815	2.37136	-14.3721	7.74031e-47	3.05908e-43
contig572.g102	381.149	-30.2917	2.03203	-13.9229	4.60049e-44	1.59091e-40
contig837.g26	49.2833	-29.3003	2.00991	-13.5829	5.06158e-42	1.55587e-38
contig549.g188	49.2513	-29.0173	2.00971	-13.4434	3.36792e-41	9.31735e-38
contig880.g15	64.4039	-27.7832	1.92947	-13.3628	9.97579e-41	2.50891e-37
contig290.g11	47.4883	36.2569	2.58861	13.2337	5.60743e-40	1.29275e-36
contig554.g139	181.905	-33.2036	2.39313	-13.0388	7.35963e-39	1.56619e-35
contig544.g2184	57.8009	-33.5177	2.44222	-12.9053	4.19991e-38	8.29932e-35
contig390.g530	10.3354	-45.9977	3.54314	-12.4177	2.09481e-35	3.86353e-32
contig1.g473	22.6758	-37.2008	2.85035	-12.3496	4.89356e-35	8.46127e-32
contig278.g46	22.8478	-40.1209	3.12124	-12.2134	2.63756e-34	4.29223e-31
contig558.g278	1047.44	-30.3972	2.3534	-12.0664	1.58891e-33	2.44206e-30
contig920.g108	81.5197	-26.4669	2.03838	-12.0031	3.42167e-33	4.98213e-30
contig74.g25	110.347	-22.3778	1.76498	-11.5456	7.76697e-31	1.07437e-27
contig267.g195	17.3108	-30.3457	2.45651	-11.539	8.38626e-31	1.10479e-27
contig558.g1884	129.664	-33.4243	2.7484	-11.4337	2.83771e-30	3.56841e-27
contig206.g123	68.5492	-25.3587	2.05029	-11.3929	4.5355e-30	5.45542e-27
contig823.g21	53.3139	-26.8781	2.2084	-11.2652	1.94944e-29	2.24713e-26
contig791.g8	131.682	-22.2233	1.8248	-11.0825	1.52601e-28	1.68868e-25
contig278.g45	49.615	-27.56	2.3417	-10.9151	9.75702e-28	1.03818e-24
contig595.g109	29.2219	-29.073	2.51631	-10.759	5.37473e-27	5.50711e-24
contig1.g213	47.2971	-23.7364	2.04585	-10.6246	2.28976e-26	2.26237e-23
contig891.g44	30.5095	-27.8477	2.47961	-10.4241	1.92494e-25	1.83633e-22
contig546.g607	21.4599	-25.7654	2.28709	-10.3911	2.72193e-25	2.51007e-22
contig390.g500	24.5384	-23.8287	2.10658	-10.3621	3.68644e-25	3.28985e-22
contig471.g14	51.9512	-24.2296	2.20471	-10.0828	6.5855e-24	5.69337e-21
contig835.g33	26.8497	-26.8004	2.51211	-9.87236	5.48558e-23	4.59875e-20
contig559.g39	29.5409	-30.0821	2.87696	-9.76102	1.65476e-22	1.34644e-19
contig549.g1422	27.6093	28.1006	2.6792	9.74194	1.99708e-22	1.57855e-19
contig355.g67	95.1969	22.7317	2.13042	9.73127	2.21813e-22	1.70457e-19
contig549.g251	26.3957	-26.099	2.48971	-9.67946	3.68653e-22	2.75642e-19
contig688.g16	544.711	25.3531	2.41921	9.6532	4.76438e-22	3.4686e-19
contig826.g4	8.37946	-38.3758	3.80807	-9.55229	1.26858e-21	8.9988e-19
contig595.g107	30.7149	-27.2309	2.70513	-9.32706	1.08852e-20	7.52847e-18
contig267.g420	86.6567	21.9933	2.14984	9.29991	1.40571e-20	9.48512e-18
contig687.g17	545.092	24.4853	2.41973	9.29245	1.50778e-20	9.93161e-18
contig557.g1144	9.26912	-30.1015	3.03598	-9.25617	2.11902e-20	1.36332e-17
contig3.g469	150.813	-23.2783	2.30416	-9.23471	2.58998e-20	1.62845e-17
contig559.g38	270.327	-23.7768	2.36772	-9.19738	3.66788e-20	2.25493e-17
contig546.g2304	92.3347	-22.0189	2.18663	-9.15512	5.42981e-20	3.26556e-17
contig678.g292	9.37439	40.1569	4.18853	9.10985	8.24952e-20	4.85581e-17
contig560.g108	34.3549	22.8275	2.29177	9.08798	1.009e-19	5.81541e-17
contig816.g30	13.3948	34.2328	3.55254	9.07315	1.15623e-19	6.52795e-17
contig552.g493	13.3811	34.2233	3.55308	9.06911	1.1999e-19	6.63903e-17
contig468.g140	9.17982	-31.1583	3.25207	-8.96608	3.07255e-19	1.66671e-16
contig714.g14	24.6849	-44.4872	4.74864	-8.94724	3.64496e-19	1.93919e-16
contig127.g34	12.9572	-28.4026	2.95764	-8.92692	4.38048e-19	2.28653e-16
contig477.g26	27.3128	-23.7485	2.44187	-8.90652	5.26573e-19	2.67519e-16
contig764.g271	47.1572	-22.706	2.3251	-8.90542	5.31847e-19	2.67519e-16
contig702.g29	24.8126	-26.4515	2.76301	-8.84958	8.78483e-19	4.33986e-16
contig557.g1086	15.0518	-26.6036	2.7935	-8.80744	1.28032e-18	6.21406e-16
contig552.g93	69.3754	22.0434	2.30421	8.69862	3.35933e-18	1.60234e-15
contig554.g117	246.442	-22.9515	2.43788	-8.59414	8.38888e-18	3.93353e-15
contig554.g119	13.3678	-40.2887	4.49532	-8.51745	1.63102e-17	7.52036e-15
contig390.g268	66.522	19.1579	2.02834	8.45907	2.69521e-17	1.22234e-14
contig714.g19	369.951	-21.8565	2.36525	-8.39509	4.65533e-17	2.07725e-14
contig595.g80	44.1328	-24.3134	2.66027	-8.38767	4.95884e-17	2.17756e-14
contig558.g1807	8.75219	28.6054	3.19623	8.32399	8.50475e-17	3.67631e-14
contig364.g571	16.3754	-24.2304	2.6795	-8.29645	1.07265e-16	4.56537e-14
contig705.g1124	152.993	-29.3106	3.29485	-8.28888	1.14316e-16	4.79175e-14
contig60.g25	15.2956	26.669	2.98171	8.27345	1.30139e-16	5.35188e-14
contig646.g33	5.69062	-27.8456	3.12441	-8.27216	1.31548e-16	5.35188e-14
contig558.g1531	38.0674	-26.7792	3.0348	-8.16501	3.21419e-16	1.2887e-13
contig294.g263	25.2453	24.8187	2.8146	8.10729	5.17612e-16	2.04567e-13
contig714.g17	12.8254	-34.6718	4.08152	-8.00481	1.19649e-15	4.66209e-13
contig702.g9	18.2076	-32.4731	3.82014	-7.97696	1.49979e-15	5.76274e-13
contig267.g333	9.32254	-29.9362	3.50929	-7.96063	1.71168e-15	6.48679e-13
contig546.g206	43.6608	20.9297	2.38081	7.95098	1.85047e-15	6.918e-13
contig678.g112	21.8693	19.991	2.27919	7.8936	2.93602e-15	1.083e-12
contig421.g356	17.9641	21.7974	2.51638	7.8674	3.62084e-15	1.31803e-12
contig662.g21	11.6085	20.8234	2.41145	7.80583	5.91125e-15	2.12383e-12
contig243.g9	1916.81	-15.1049	1.68008	-7.80019	6.18165e-15	2.1925e-12
contig805.g33	45.9002	18.8869	2.1663	7.79525	6.4283e-15	2.25112e-12
contig544.g2227	16.3196	-28.711	3.44918	-7.74415	9.62203e-15	3.32742e-12
contig477.g22	43.1464	-20.8553	2.43537	-7.74225	9.76718e-15	3.33591e-12
contig2.g807	673.416	21.7537	2.57822	7.66179	1.83366e-14	6.18637e-12
contig2.g458	94.2497	22.5726	2.68711	7.65605	1.91739e-14	6.3909e-12
contig542.g85	8.01181	-36.573	4.51878	-7.65095	1.99498e-14	6.57037e-12
contig279.g48	46.8219	19.145	2.24554	7.63511	2.2562e-14	7.34328e-12
contig909.g49	26.298	20.824	2.49278	7.55141	4.30582e-14	1.38512e-11
contig1.g808	24.5326	18.7003	2.24067	7.45325	9.10701e-14	2.89592e-11
contig559.g139	9.6171	29.5359	3.70556	7.43099	1.07788e-13	3.36334e-11
contig1.g578	17.3971	18.7858	2.25946	7.42911	1.09331e-13	3.36334e-11
contig1.g1215	9.12312	-31.9059	4.02556	-7.42901	1.09417e-13	3.36334e-11
contig705.g1462	10886.2	-14.4295	1.68086	-7.39472	1.41712e-13	4.30819e-11
contig860.g12	11.2727	-22.6184	2.7902	-7.38957	1.47303e-13	4.42951e-11
contig66.g27	3906.57	-11.146	1.23921	-7.38054	1.57646e-13	4.68954e-11
contig294.g1079	24.9782	19.5189	2.38604	7.34227	2.10002e-13	6.18053e-11
contig549.g157	193.216	19.9948	2.46776	7.29198	3.05444e-13	8.89484e-11
contig595.g81	89.7091	-22.885	2.87646	-7.26067	3.85182e-13	1.11001e-10
contig119.g1816	9.73411	-33.2893	4.3783	-7.14644	8.90542e-13	2.53988e-10
contig390.g165	29778.3	-9.59579	1.06368	-7.14106	9.26159e-13	2.61451e-10
contig278.g47	8.92798	-34.9772	4.62496	-7.13026	1.00181e-12	2.7797e-10
contig570.g113	13.9865	21.1025	2.67923	7.12985	1.00477e-12	2.7797e-10
contig25.g3	15.6834	-29.0938	3.80171	-7.12675	1.02769e-12	2.81494e-10
contig697.g33	17.9263	-29.3522	3.84023	-7.12256	1.05941e-12	2.87339e-10
contig94.g130	18.2052	-22.8451	2.93012	-7.11407	1.1267e-12	3.02623e-10
contig554.g124	14.738	-43.411	5.82385	-7.11058	1.15555e-12	3.07389e-10
contig554.g118	51.5297	-23.0249	2.95987	-7.10332	1.21792e-12	3.20893e-10
contig764.g288	44.693	17.4455	2.17701	7.09484	1.29506e-12	3.35545e-10
contig559.g28	40.6972	-20.0741	2.54761	-7.09454	1.29779e-12	3.35545e-10
contig861.g14	11.166	-21.7853	2.79057	-7.09005	1.34062e-12	3.43411e-10
contig199.g1648	498.84	-13.3545	1.61023	-7.05152	1.76968e-12	4.49159e-10
contig678.g662	186.618	20.7903	2.68145	7.00752	2.42571e-12	6.10065e-10
contig920.g254	266.654	25.3098	3.3402	6.97855	2.98237e-12	7.43308e-10
contig634.g1	7685.23	-11.7349	1.40491	-6.92923	4.23137e-12	1.04519e-09
contig246.g21	671.703	-7.19191	0.755006	-6.87665	6.12775e-12	1.50021e-09
contig564.g78	33.521	-21.9335	2.89986	-6.87395	6.2448e-12	1.51546e-09
contig771.g2	8.85336	31.855	4.35437	6.85633	7.0653e-12	1.69967e-09
contig546.g2843	12798.6	-11.5087	1.38999	-6.84081	7.87476e-12	1.87806e-09
contig477.g15	19.3703	-20.9984	2.78491	-6.82191	8.98352e-12	2.12418e-09
contig706.g17	10.798	-25.3749	3.43857	-6.79787	1.06176e-11	2.48928e-09
contig143.g89	52.3074	18.9476	2.494	6.79534	1.08054e-11	2.51202e-09
contig89.g177	4.33511	-38.1355	5.33166	-6.77753	1.22249e-11	2.81836e-09
contig820.g29	5.52831	-30.272	4.18236	-6.75981	1.38175e-11	3.15918e-09
contig1.g500	19.4291	-19.5179	2.59302	-6.75582	1.42033e-11	3.22077e-09
contig790.g11	28.126	20.7524	2.77953	6.7466	1.51353e-11	3.40421e-09
contig826.g18	118.864	-19.5172	2.61238	-6.70546	2.00769e-11	4.45197e-09
contig691.g290	43.7662	-20.437	2.74967	-6.70518	2.01155e-11	4.45197e-09
contig383.g5	40.1816	20.6241	2.77944	6.70069	2.07432e-11	4.55445e-09
contig343.g22	19.7972	18.9427	2.54105	6.6676	2.60016e-11	5.66404e-09
contig390.g421	111.379	-19.6221	2.65307	-6.64216	3.09126e-11	6.68123e-09
contig554.g368	1038.67	-13.4321	1.72297	-6.63511	3.24261e-11	6.95402e-09
contig207.g608	26.2599	19.657	2.69124	6.5609	5.34842e-11	1.13818e-08
contig559.g36	19.1968	-20.2094	2.77676	-6.5578	5.46073e-11	1.15321e-08
contig302.g136	16.994	19.361	2.64908	6.55359	5.61699e-11	1.17723e-08
contig707.g6	11.2876	-24.4307	3.43298	-6.53387	6.40902e-11	1.32473e-08
contig421.g323	8.19661	-22.1463	3.08344	-6.5337	6.41657e-11	1.32473e-08
contig554.g364	190.932	-13.652	1.7967	-6.48524	8.85906e-11	1.81545e-08
contig143.g77	9.81919	-26.2679	3.7474	-6.47592	9.42349e-11	1.91692e-08
contig691.g407	25.1186	21.3144	3.01216	6.41214	1.4349e-10	2.89755e-08
contig560.g273	499.245	-8.27165	0.980194	-6.39838	1.57035e-10	3.14809e-08
contig395.g32	12.6902	18.2454	2.56476	6.33409	2.3875e-10	4.75181e-08
contig338.g10	384.438	28.0917	4.13892	6.30399	2.9008e-10	5.73219e-08
contig544.g239	15.8881	17.1754	2.40966	6.29771	3.02073e-10	5.92684e-08
contig552.g389	24.0466	20.6106	2.96039	6.28653	3.24645e-10	6.32486e-08
contig764.g560	17367.8	-6.8613	0.775808	-6.26612	3.7016e-10	7.13791e-08
contig750.g72	14.2748	19.066	2.72379	6.26554	3.71538e-10	7.13791e-08
contig827.g15	11.6687	-26.2363	3.87296	-6.25781	3.9042e-10	7.44895e-08
contig546.g491	33.5363	-19.7717	2.85561	-6.22343	4.8639e-10	9.21643e-08
contig557.g1215	8544.32	-9.79059	1.25994	-6.18329	6.27797e-10	1.1815e-07
contig421.g513	9400.07	-6.88212	0.789996	-6.17993	6.41285e-10	1.19218e-07
contig560.g75	14.3979	-25.1653	3.74882	-6.17936	6.43622e-10	1.19218e-07
contig544.g2453	13.9532	-27.9694	4.20306	-6.17868	6.46404e-10	1.19218e-07
contig421.g16	23.7556	-19.3964	2.81679	-6.17597	6.576e-10	1.2048e-07
contig554.g125	26.811	-22.9346	3.40341	-6.15109	7.69533e-10	1.4006e-07
contig705.g1098	106.661	-12.5418	1.74158	-6.05304	1.42135e-09	2.57005e-07
contig562.g667	378.957	-13.7666	1.94882	-6.03779	1.56235e-09	2.80665e-07
contig714.g18	32.0657	-20.9081	3.1337	-6.03378	1.60164e-09	2.85868e-07
contig920.g266	9.20925	-29.4244	4.57086	-5.99984	1.97517e-09	3.50275e-07
contig421.g532	17.9118	17.5787	2.6004	5.99089	2.08699e-09	3.6775e-07
contig267.g354	31.9455	-35.6218	5.61476	-5.98812	2.12276e-09	3.71684e-07
contig677.g56	126.368	23.9645	3.67302	5.97997	2.23184e-09	3.88326e-07
contig119.g365	19.1401	19.8412	2.99757	5.9519	2.65044e-09	4.58278e-07
contig199.g1657	3139.69	-6.58936	0.781128	-5.8753	4.22077e-09	7.25264e-07
contig753.g10	45.6816	23.1259	3.62107	5.83415	5.40669e-09	9.23308e-07
contig95.g584	115.645	21.9473	3.43167	5.8127	6.14724e-09	1.04333e-06
contig421.g556	28.657	18.8353	2.89769	5.80991	6.25054e-09	1.0544e-06
contig896.g122	8.01068	21.0467	3.28513	5.79786	6.71656e-09	1.12614e-06
contig627.g37	3793.86	-11.245	1.59599	-5.79265	6.92835e-09	1.15466e-06
contig42.g30	246489	-7.52792	0.958904	-5.76483	8.17401e-09	1.3541e-06
contig820.g2	17907.8	-9.57832	1.31721	-5.75331	8.75131e-09	1.4411e-06
contig627.g69	246834	-7.51593	0.959831	-5.74677	9.09618e-09	1.48903e-06
contig678.g707	14.9111	17.4088	2.69445	5.71873	1.07321e-08	1.74649e-06
contig758.g13	18.9231	19.0523	2.98624	5.71031	1.12772e-08	1.82447e-06
contig552.g164	17.4286	-18.8256	2.96502	-5.67468	1.38947e-08	2.23487e-06
contig557.g1019	16.826	17.4327	2.72174	5.67015	1.42668e-08	2.28146e-06
contig559.g160	16.1715	-17.5596	2.76934	-5.61854	1.92583e-08	3.06195e-06
contig467.g11	27.69	-24.7455	4.05142	-5.6142	1.97478e-08	3.12184e-06
contig764.g945	12.7537	-24.423	3.99649	-5.61066	2.01557e-08	3.16822e-06
contig685.g29	128.319	24.8032	4.07306	5.59854	2.16166e-08	3.37866e-06
contig72.g46	16.7242	17.5736	2.80559	5.55092	2.84174e-08	4.41666e-06
contig544.g2626	146.121	-9.29444	1.32416	-5.50874	3.61409e-08	5.58569e-06
contig705.g1432	87.007	10.3768	1.52869	5.47972	4.26006e-08	6.54748e-06
contig570.g234	23.7654	20.1307	3.32326	5.4557	4.878e-08	7.4558e-06
contig199.g10	42.5217	22.9711	3.86434	5.42682	5.73666e-08	8.72004e-06
contig631.g31	22.9606	17.7266	2.90418	5.41514	6.12412e-08	9.25813e-06
contig559.g157	28.6654	15.5447	2.50315	5.41107	6.26507e-08	9.41974e-06
contig689.g65	17.3704	-20.4487	3.42078	-5.39313	6.92405e-08	1.03543e-05
contig2.g992	2694.89	6.60597	0.858289	5.36645	8.02995e-08	1.19435e-05
contig496.g11	19.6191	-18.6911	3.12736	-5.33712	9.44368e-08	1.39711e-05
contig185.g3	768.018	-9.76867	1.46178	-5.31452	1.06939e-07	1.57365e-05
contig267.g648	4621.87	-4.82529	0.532181	-5.30889	1.10297e-07	1.61448e-05
contig32.g24	20.1754	18.64	3.14254	5.29508	1.18962e-07	1.73215e-05
contig557.g723	7.06473	23.8675	4.14239	5.27896	1.2992e-07	1.8818e-05
contig390.g498	51.3219	22.4018	3.88853	5.24667	1.5487e-07	2.2315e-05
contig199.g1288	21.885	17.3728	2.94301	5.22349	1.75577e-07	2.51676e-05
contig287.g20	4.06656	-34.7571	6.2798	-5.21626	1.8257e-07	2.60351e-05
contig705.g968	347.611	12.1828	1.95352	5.21251	1.86298e-07	2.64304e-05
contig558.g93	11.7783	22.6245	3.97204	5.19243	2.07568e-07	2.91734e-05
contig666.g3	452.36	-10.2755	1.59382	-5.19227	2.07741e-07	2.91734e-05
contig540.g97	10.1922	20.4361	3.56277	5.17465	2.28344e-07	3.19048e-05
contig488.g24	9.85485	20.4717	3.57285	5.17002	2.34073e-07	3.25409e-05
contig837.g56	14.4317	-20.5631	3.61258	-5.13847	2.76991e-07	3.83147e-05
contig400.g11	4438.19	6.45607	0.867467	5.13687	2.79349e-07	3.84487e-05
contig390.g325	51.5862	-30.8492	5.63179	-5.12257	3.01399e-07	4.12783e-05
contig194.g56	9.13691	-19.4134	3.40174	-5.11896	3.07232e-07	4.18698e-05
contig119.g1631	7.52456	28.8797	5.2549	5.11518	3.13447e-07	4.25075e-05
contig920.g250	19.3541	18.2727	3.18323	5.11201	3.18746e-07	4.30151e-05
contig195.g5	4.7478	-44.0818	8.24529	-5.10374	3.33009e-07	4.45058e-05
contig691.g1974	4.7478	-44.0818	8.24529	-5.10374	3.33009e-07	4.45058e-05
contig89.g487	25.7821	15.1295	2.57664	5.0956	3.47646e-07	4.62386e-05
contig540.g51	12.6846	19.271	3.39809	5.08256	3.72379e-07	4.92912e-05
contig544.g105	33.0457	-24.6645	4.46735	-5.07337	3.90841e-07	5.14886e-05
contig750.g121	65.5755	20.7808	3.70898	5.06362	4.11373e-07	5.39366e-05
contig592.g24	24.5022	-23.7972	4.32124	-5.04419	4.55456e-07	5.94349e-05
contig546.g2820	54.3984	-24.7891	4.5335	-5.02682	4.98692e-07	6.46207e-05
contig544.g987	19.9086	17.7431	3.1321	5.02636	4.99868e-07	6.46207e-05
contig369.g20	1835.5	-5.04765	0.608187	-5.01104	5.41353e-07	6.96583e-05
contig539.g1	150.824	11.6718	1.94465	4.97354	6.57426e-07	8.42022e-05
contig189.g19	61.0726	-11.908	1.99732	-4.96064	7.02604e-07	8.95739e-05
contig570.g554	52.9466	-8.67633	1.34913	-4.94863	7.47382e-07	9.48455e-05
contig546.g294	9.30235	-26.3476	4.93709	-4.93158	8.15684e-07	0.000103041
contig390.g437	9.27506	-19.2775	3.50851	-4.92446	8.45936e-07	0.000106376
contig554.g584	1000.28	9.42745	1.52152	4.8816	1.05227e-06	0.000131724
contig918.g16	13.1963	-21.1993	3.94875	-4.86211	1.16138e-06	0.000144728
contig705.g1077	905.883	-9.15742	1.47844	-4.84119	1.29064e-06	0.000160114
contig283.g11	8.02408	-26.2559	5.013	-4.8386	1.30756e-06	0.000161489
contig391.g18	11.2172	16.3406	2.96529	4.83617	1.32363e-06	0.000162747
contig267.g444	14.529	19.5501	3.63658	4.82599	1.39308e-06	0.000170529
contig498.g8	11.378	-31.4603	6.11619	-4.81677	1.45902e-06	0.000177815
contig675.g16	17.5547	14.3829	2.57173	4.81501	1.47194e-06	0.000178601
contig199.g1613	58.245	17.9104	3.32108	4.79074	1.66169e-06	0.000200746
contig764.g1	73.3888	10.5777	1.79139	4.78832	1.68185e-06	0.000202297
contig580.g158	62.879	11.1406	1.92576	4.74649	2.06978e-06	0.000247881
contig546.g981	3.36102	-41.1316	8.24611	-4.74546	2.0803e-06	0.000248067
contig145.g17	14.8228	18.9105	3.57369	4.73194	2.22382e-06	0.000264043
contig815.g5	154.455	11.2197	1.95219	4.72276	2.32666e-06	0.000275073
contig463.g7	7.03687	27.0401	5.30556	4.7196	2.36308e-06	0.00027819
contig544.g2143	20.7799	-31.7792	6.31486	-4.71573	2.40845e-06	0.000282329
contig564.g1427	19.2775	-31.0265	6.16379	-4.7092	2.4869e-06	0.000290295
contig546.g79	10.1421	20.3907	3.9064	4.70784	2.50352e-06	0.000291008
contig106.g55	21.071	14.5657	2.67208	4.70258	2.56891e-06	0.000297359
contig119.g312	79.2313	18.7318	3.57614	4.67873	2.8866e-06	0.000332741
contig832.g35	280.186	8.73029	1.43934	4.67595	2.92601e-06	0.000335884
contig404.g96	292.279	8.77308	1.45398	4.6583	3.18833e-06	0.000364484
contig592.g6	42.8645	-11.7188	2.09483	-4.63941	3.49407e-06	0.000397792
contig591.g54	42.8856	-11.7188	2.09551	-4.63791	3.51947e-06	0.000399042
contig119.g186	11.214	17.3411	3.31052	4.63405	3.58581e-06	0.000404904
contig536.g3	13.527	-20.2292	3.93485	-4.63274	3.60856e-06	0.000405817
contig468.g87	336.474	-7.81968	1.25696	-4.62998	3.65706e-06	0.000409606
contig421.g385	115.752	9.60794	1.64423	4.62705	3.70917e-06	0.000413767
contig2.g990	5.16636	-31.7534	6.43368	-4.62464	3.75258e-06	0.000416928
contig560.g51	65.3757	-11.0838	1.96534	-4.62201	3.8004e-06	0.000420552
contig1.g721	8.85993	16.9412	3.2377	4.61475	3.93568e-06	0.000433788
contig418.g160	113.983	11.2745	2.02338	4.58367	4.56881e-06	0.000501572
contig267.g494	16.3954	31.4257	6.42571	4.57936	4.66394e-06	0.000509992
contig637.g34	19.6854	-34.5971	7.16566	-4.54907	5.38831e-06	0.000584442
contig638.g24	19.6854	-34.5971	7.16566	-4.54907	5.38831e-06	0.000584442
contig200.g112	87.668	10.7163	1.9164	4.5483	5.40817e-06	0.000584442
contig95.g542	175.763	9.13346	1.56957	4.54486	5.49722e-06	0.000591753
contig199.g1291	411.371	-7.82804	1.28618	-4.53128	5.86279e-06	0.00062866
contig294.g379	10.8862	-18.1266	3.57102	-4.51595	6.30346e-06	0.000673302
contig95.g795	21.5026	-25.1836	5.17141	-4.48303	7.35914e-06	0.000783041
contig685.g24	4.84318	16.9081	3.33631	4.46845	7.87877e-06	0.000835119
contig679.g31	10.5098	17.7357	3.56522	4.41365	1.0164e-05	0.00107324
contig89.g2235	35.5401	15.1247	2.97815	4.40701	1.04807e-05	0.00110247
contig91.g8	11.6229	-20.9623	4.31197	-4.39759	1.09459e-05	0.00114703
contig267.g188	57.2975	18.6352	3.78543	4.39454	1.11009e-05	0.00115889
contig775.g1	9.16017	20.4621	4.21654	4.3785	1.19501e-05	0.00124148
contig865.g13	66.5171	-11.2335	2.10931	-4.37752	1.2004e-05	0.00124148
contig865.g10	17.7272	-25.2129	5.30324	-4.37711	1.20266e-05	0.00124148
contig586.g27	52.3761	-10.9657	2.05232	-4.36856	1.25067e-05	0.00128623
contig553.g48	274.878	4.86402	0.658803	4.34731	1.37819e-05	0.00141213
contig544.g2409	5.12696	-28.5638	6.11813	-4.34181	1.41314e-05	0.0014374
contig558.g1906	48.0443	17.1137	3.48098	4.34179	1.41324e-05	0.0014374
contig512.g65	7.72779	-38.1224	8.32839	-4.33726	1.44267e-05	0.00146196
contig813.g6	9.01145	18.0997	3.71977	4.32814	1.50374e-05	0.00151566
contig708.g17	287.457	11.8351	2.27259	4.32772	1.50662e-05	0.00151566
contig627.g47	4541.02	-7.0668	1.17111	-4.3265	1.51495e-05	0.00151852
contig588.g145	6607.74	11.1784	2.12204	4.32526	1.52353e-05	0.00152161
contig355.g95	14.317	17.7102	3.64113	4.31465	1.59853e-05	0.00159076
contig206.g68	36.7378	-9.54555	1.75551	-4.29821	1.72184e-05	0.00170734
contig476.g17	37.3441	8.81085	1.58788	4.28929	1.79248e-05	0.00177104
contig370.g24	11.3368	-20.3014	4.27605	-4.27998	1.86909e-05	0.00184016
contig562.g145	151.049	-9.42485	1.73632	-4.27619	1.90115e-05	0.00186509
contig199.g412	69.2156	10.4962	1.98983	4.26981	1.95643e-05	0.00191253
contig544.g1994	102.714	10.966	2.10484	4.25971	2.04694e-05	0.00199397
contig916.g26	78.5862	-9.65351	1.79789	-4.25694	2.07244e-05	0.00201173
contig569.g43	36.5932	-10.9241	2.10053	-4.24848	2.15221e-05	0.00208185
contig267.g269	257.222	-6.2506	1.00396	-4.23384	2.29735e-05	0.0022145
contig42.g56	3488.03	-8.39126	1.51401	-4.22142	2.42773e-05	0.00233205
contig77.g6	410.717	12.4835	2.49173	4.20732	2.58422e-05	0.00247379
contig544.g1666	15.2829	14.7119	3.02511	4.20211	2.64441e-05	0.00252268
contig552.g413	232.952	8.31153	1.50308	4.19908	2.68003e-05	0.00254787
contig595.g42	671.782	-8.38759	1.52226	-4.19611	2.71534e-05	0.00256542
contig902.g24	61.2008	9.30721	1.74148	4.19597	2.71704e-05	0.00256542
contig386.g15	17.0593	-14.6654	3.01983	-4.19409	2.73972e-05	0.00257803
contig896.g81	112.958	-10.3797	2.00129	-4.18714	2.82491e-05	0.00264919
contig235.g14	22.471	16.7995	3.53526	4.18626	2.83583e-05	0.00265045
contig558.g657	5.8508	-36.526	8.25085	-4.18454	2.85746e-05	0.00266167
contig42.g46	264225	-5.27527	0.784352	-4.17576	2.96991e-05	0.00275713
contig143.g88	14.5346	16.9461	3.58078	4.17397	2.99341e-05	0.00276966
contig785.g1	22.6116	-26.998	6.00696	-4.16151	3.16146e-05	0.0029154
contig143.g84	299.202	9.59904	1.83511	4.14091	3.45924e-05	0.0031794
contig588.g174	229.823	8.09213	1.47237	4.13765	3.50884e-05	0.00321431
contig560.g45	71.0289	10.6273	2.09452	4.11899	3.80533e-05	0.0034744
contig763.g19	40.7158	8.61643	1.61523	4.09627	4.19861e-05	0.00382088
contig887.g5	258.508	4.6948	0.659818	4.08415	4.42376e-05	0.00401257
contig290.g5	9.44077	18.4439	4.02735	4.08305	4.44487e-05	0.00401854
contig119.g362	67.9835	-7.37291	1.31662	-4.08082	4.48767e-05	0.00404401
contig199.g293	50.1265	-9.50644	1.84147	-4.07633	4.57518e-05	0.00410949
contig435.g29	31.2948	-10.8562	2.17361	-4.07442	4.61293e-05	0.00412999
contig2.g839	14996	-3.97037	0.484212	-4.06923	4.71691e-05	0.00420946
contig2.g989	19.3991	-35.1455	8.14693	-4.06847	4.73231e-05	0.00420962
contig42.g47	7891.67	-6.59871	1.13161	-4.06385	4.82699e-05	0.00428009
contig886.g5	258.776	4.69582	0.663776	4.06134	4.87918e-05	0.004301
contig512.g78	759.973	-5.81035	0.938229	-4.06122	4.88167e-05	0.004301
contig570.g519	128.068	8.60013	1.62777	4.05471	5.01961e-05	0.00440849
contig766.g45	60.3705	7.6778	1.40514	4.04072	5.32868e-05	0.00466233
contig483.g30	77.5371	10.6208	2.13403	4.03971	5.35169e-05	0.00466233
contig554.g403	50.7537	10.4092	2.08181	4.03938	5.3592e-05	0.00466233
contig119.g1695	221.747	11.9998	2.47878	4.03418	5.47943e-05	0.00474847
contig343.g4	54.2849	10.7368	2.16608	4.03346	5.49604e-05	0.00474847
contig171.g26	127.988	8.58785	1.63354	4.03288	5.5097e-05	0.00474847
contig918.g24	339.422	13.3793	2.82226	4.03199	5.53068e-05	0.00475174
contig222.g255	180.368	-8.47593	1.61231	-4.01655	5.90551e-05	0.00505808
contig2.g354	4.01025	-23.8145	5.43751	-4.01185	6.02457e-05	0.00514413
contig207.g794	827.865	-6.74742	1.18465	-4.00745	6.13781e-05	0.00522469
contig627.g48	184196	-5.32064	0.831911	-3.99158	6.56337e-05	0.00556981
contig89.g2152	3984.01	-4.75102	0.690069	-3.98658	6.70321e-05	0.00567108
contig559.g41	128.839	15.6342	3.42243	3.98379	6.78241e-05	0.00572059
contig536.g11	349.108	13.471	2.88053	3.98225	6.82665e-05	0.00574041
contig697.g5	157.601	7.29718	1.33047	3.98144	6.84976e-05	0.00574238
contig588.g220	688.561	9.10912	1.79047	3.97054	7.17109e-05	0.0059936
contig546.g30	79.4303	10.3628	2.10877	3.96572	7.31745e-05	0.00609751
contig764.g53	9.73175	16.4701	3.65314	3.96101	7.4634e-05	0.00618525
contig456.g83	88.5801	8.55166	1.65409	3.96088	7.46747e-05	0.00618525
contig120.g6	40.425	9.45985	1.88926	3.94855	7.86271e-05	0.00648339
contig920.g176	49.5519	-10.4694	2.14516	-3.94813	7.87647e-05	0.00648339
contig570.g507	47.6016	9.40618	1.87618	3.94748	7.89771e-05	0.00648339
contig119.g549	40.6374	9.45703	1.89052	3.94444	7.99873e-05	0.00654689
contig421.g166	7.41319	16.9542	3.79711	3.93831	8.20569e-05	0.00669647
contig2.g845	4.26308	28.8587	6.82261	3.93672	8.26038e-05	0.00672127
contig764.g424	15303.6	-5.74098	0.954191	-3.92057	8.83386e-05	0.00716192
contig119.g90	55.5812	10.3479	2.12954	3.92003	8.8537e-05	0.00716192
contig89.g113	1117.89	6.33059	1.10609	3.91521	9.0325e-05	0.00728525
contig42.g45	263027	-4.91026	0.744072	-3.91126	9.18157e-05	0.00738396
contig326.g11	833.601	8.09456	1.5594	3.90828	9.29546e-05	0.00745388
contig200.g17	44.0797	-9.41371	1.90081	-3.90029	9.60768e-05	0.00768198
contig418.g308	192.925	-7.63257	1.44614	-3.8949	9.82391e-05	0.0078199
contig620.g3	565.03	-5.84638	0.987623	-3.89458	9.83671e-05	0.0078199
contig119.g106	18.8229	13.7722	3.02661	3.88955	0.000100428	0.00796088
contig199.g1678	3.52997	-29.462	7.06471	-3.88721	0.000101405	0.00801533
contig648.g17	45.5944	6.62203	1.19013	3.88363	0.000102908	0.00811095
contig94.g135	201.293	-9.1682	1.84787	-3.87917	0.000104814	0.00823773
contig225.g13	4.35483	-24.4841	5.82016	-3.86313	0.000111941	0.00877298
contig705.g980	18.341	14.6635	3.28159	3.85896	0.000113871	0.00889901
contig3.g577	150.763	8.28678	1.62969	3.85766	0.000114478	0.00892122
contig95.g543	50.1579	10.7596	2.27428	3.85157	0.000117365	0.00912052
contig595.g86	9.82574	13.8244	3.07103	3.85031	0.000117967	0.00914163
contig855.g2	80.7069	10.4603	2.19774	3.84957	0.000118327	0.00914388
contig267.g296	91.6501	10.3512	2.17104	3.84664	0.00011975	0.00922809
contig191.g107	43.8956	9.89138	2.05546	3.83922	0.000123425	0.00948485
contig421.g478	1974.26	-4.69967	0.707347	-3.81662	0.000135293	0.0103681
contig88.g38	11.9701	18.1917	4.244	3.81519	0.000136076	0.0103841
contig827.g21	4.27323	-29.3142	7.15993	-3.81487	0.000136252	0.0103841
contig881.g18	49.1217	9.22016	1.89485	3.81041	0.000138739	0.0105445
contig606.g48	10.7716	-19.2894	4.54384	-3.80501	0.000141801	0.0107477
contig627.g34	132587	-4.95197	0.77756	-3.79645	0.000146786	0.0110715
contig119.g419	264.537	6.43226	1.16752	3.7963	0.000146873	0.0110715
contig457.g366	42.458	9.71776	2.04495	3.77406	0.000160612	0.0120742
contig546.g2539	294.628	11.8769	2.61807	3.77259	0.000161562	0.0121128
contig554.g230	57.6517	-7.34636	1.41745	-3.7718	0.000162072	0.0121182
contig553.g28	90.8335	9.95925	2.111	3.77037	0.000163002	0.0121549
contig565.g259	55.0646	-9.79738	2.06877	-3.76909	0.000163846	0.0121849
contig370.g21	41.0066	8.89142	1.83245	3.76078	0.000169385	0.0125631
contig773.g11	16.5818	15.2432	3.52317	3.75889	0.000170668	0.0126244
contig570.g528	64.1158	10.0665	2.14824	3.75491	0.000173406	0.0127928
contig814.g23	131.257	7.93485	1.58345	3.74805	0.000178215	0.0131125
contig542.g135	2372.9	-5.30736	0.883631	-3.74292	0.000181896	0.0133479
contig550.g169	35.094	-8.5081	1.74395	-3.73182	0.000190104	0.0139133
contig546.g159	41.2517	9.87665	2.11297	3.72776	0.000193189	0.0140763
contig764.g417	132.887	-8.67313	1.79022	-3.72755	0.000193349	0.0140763
contig708.g12	91.9445	10.2452	2.21461	3.72309	0.000196798	0.0142898
contig49.g14	34.5247	-8.50804	1.75273	-3.71309	0.000204744	0.0148279
contig557.g1136	14.6185	-23.5413	5.81471	-3.70461	0.000211713	0.0152925
contig1.g653	784.198	-5.62836	0.980398	-3.70091	0.000214828	0.0154771
contig705.g970	149.602	11.0138	2.44163	3.69171	0.000222748	0.016006
contig358.g8	14.9047	32.4046	8.24553	3.6874	0.000226553	0.0162373
contig199.g1366	42.03	9.92836	2.15565	3.67794	0.000235125	0.0168081
contig551.g34	30.7291	9.72625	2.10342	3.67318	0.000239548	0.0170802
contig920.g336	48.7187	10.0552	2.19387	3.67167	0.000240969	0.0171373
contig171.g18	63.4711	10.0307	2.18901	3.66867	0.000243817	0.0172953
contig267.g634	1615.68	-4.66994	0.728402	-3.66548	0.000246877	0.0174648
contig892.g31	1364.3	-4.90868	0.793667	-3.66487	0.000247469	0.0174648
contig361.g21	828.28	13.6991	3.19738	3.65897	0.000253232	0.0178261
contig89.g2099	3.7851	-32.2225	8.26553	-3.65646	0.000255727	0.017956
contig678.g100	6.88404	19.5079	4.78995	3.65513	0.000257055	0.0180036
contig619.g6	780.997	-5.58478	0.981238	-3.65332	0.000258867	0.0180848
contig570.g392	113.632	10.7132	2.38639	3.6512	0.000261021	0.0181893
contig371.g54	277.938	5.90072	1.06987	3.64599	0.000266361	0.0185148
contig627.g49	306658	-4.75109	0.755143	-3.64313	0.000269341	0.018675
contig567.g384	768.236	13.5752	3.18077	3.63911	0.000273577	0.0189213
contig764.g953	35.9196	8.72914	1.85126	3.63489	0.000278097	0.0191859
contig560.g591	27.8095	9.35879	2.02712	3.63017	0.000283235	0.0194918
contig66.g23	22.8912	10.5213	2.35046	3.62536	0.000288563	0.0197677
contig705.g693	1737.23	-5.4865	0.961724	-3.62526	0.000288674	0.0197677
contig469.g9	330.202	5.06797	0.847424	3.62035	0.000294208	0.0200969
contig293.g19	24.7461	-12.6822	2.95609	-3.61363	0.00030194	0.0205466
contig562.g461	2245.81	-4.85528	0.790206	-3.61334	0.000302276	0.0205466
contig920.g160	12.1334	-26.8817	6.89009	-3.61123	0.000304744	0.0206636
contig369.g41	2115.91	-4.66763	0.739687	-3.60643	0.000310444	0.0209986
contig595.g104	19.5143	12.5391	2.92523	3.60282	0.000314786	0.0212404
contig551.g14	34.8272	-8.50773	1.80669	-3.60202	0.000315758	0.0212541
contig678.g555	7.65928	15.4747	3.74997	3.59328	0.000326541	0.0219266
contig632.g8	30.7451	-9.99489	2.2298	-3.58548	0.00033646	0.0225075
contig705.g1260	65.7318	8.15573	1.71698	3.5852	0.00033682	0.0225075
contig544.g1684	30.5667	-9.99488	2.23173	-3.58237	0.000340485	0.0226588
contig189.g15	331.304	-5.26372	0.911096	-3.58219	0.000340722	0.0226588
contig259.g11	18595.1	5.17019	0.885588	3.57976	0.000343909	0.0228159
contig570.g198	318.466	5.22845	0.90219	3.57846	0.000345623	0.0228313
contig678.g619	1679.59	5.36075	0.939194	3.57833	0.000345791	0.0228313
contig552.g364	56.5439	7.511	1.54145	3.5752	0.000349958	0.0230071
contig459.g17	29.4693	8.36519	1.78043	3.57508	0.000350117	0.0230071
contig199.g357	1466.19	6.21929	1.18082	3.57317	0.000352682	0.0231207
contig868.g55	34.3198	8.19978	1.73616	3.57097	0.000355658	0.0232607
contig218.g22	156.532	8.17937	1.73214	3.56747	0.000360441	0.0235179
contig446.g44	125.46	-5.72717	1.04496	-3.56679	0.000361377	0.0235235
contig631.g57	30.3505	-9.93742	2.23195	-3.55627	0.000376152	0.0244278
contig521.g33	13.1006	17.0046	4.23274	3.54488	0.000392789	0.0254485
contig705.g1102	332.011	-5.29832	0.931045	-3.5426	0.000396203	0.0255875
contig558.g41	13.2232	24.1316	6.24796	3.54221	0.000396785	0.0255875
contig891.g5	2169.23	-4.81215	0.794553	-3.53928	0.000401216	0.0258131
contig456.g20	15446.2	7.62301	1.59089	3.5345	0.000408542	0.0262095
contig678.g475	38.6781	-9.25695	2.05345	-3.53403	0.000409272	0.0262095
contig222.g686	23.5577	17.1333	4.28597	3.53089	0.000414157	0.0264611
contig767.g16	51.3058	7.27048	1.49577	3.5236	0.000425725	0.0271375
contig88.g2	5.2066	30.7288	8.16221	3.51974	0.000431976	0.0274453
contig691.g843	33.4301	9.2282	2.05382	3.51939	0.000432538	0.0274453
contig691.g303	14.6225	-21.5187	5.55165	-3.51584	0.000438369	0.0277517
contig920.g238	54.7267	10.0237	2.28497	3.51152	0.000445557	0.0281423
contig823.g8	15.1193	30.9766	8.254	3.51062	0.00044707	0.0281735
contig594.g16	329.761	5.02602	0.862225	3.50954	0.000448874	0.028223
contig488.g40	183.376	12.2277	2.91479	3.5089	0.000449962	0.0282272
contig243.g4	64.8781	8.23355	1.77829	3.50535	0.000455999	0.0285412
contig679.g9	20750.2	4.48874	0.710533	3.50264	0.000460667	0.0287683
contig494.g1	8.96275	12.9003	3.11467	3.49966	0.000465847	0.0290263
contig544.g1026	94.4606	15.2094	3.77571	3.49853	0.000467839	0.0290849
contig456.g77	56461.1	7.75301	1.64512	3.49701	0.000470504	0.029185
contig549.g40	150.961	9.72259	2.21175	3.49161	0.000480118	0.0297147
contig593.g26	330.537	5.03706	0.870597	3.48848	0.000485775	0.0299977
contig119.g1698	102.722	6.88277	1.4002	3.48718	0.000488138	0.0300764
contig659.g36	185.039	-4.76474	0.793369	-3.48482	0.000492476	0.0302763
contig559.g30	7.2212	-30.9853	8.32839	-3.48029	0.000500864	0.0306718
contig89.g1503	59.8938	-9.041	2.02319	-3.48015	0.000501126	0.0306718
contig815.g9	41.8431	8.94408	2.00034	3.47146	0.000517644	0.0316129
contig549.g41	257.278	4.8057	0.81166	3.45675	0.000546737	0.0333161
contig558.g1466	263.091	-4.76629	0.800798	-3.45442	0.000551483	0.033479
contig902.g19	1380.94	6.44833	1.28779	3.45425	0.000551832	0.033479
contig351.g11	7.29496	17.9099	4.61243	3.44935	0.000561929	0.034017
contig678.g359	21776.1	4.48796	0.721496	3.44834	0.000564047	0.0340707
contig546.g2560	37.852	-8.43806	1.86768	-3.4471	0.000566642	0.0341528
contig222.g71	237.077	10.2603	2.3978	3.44496	0.000571134	0.0343488
contig101.g15	40.8126	9.37057	2.14006	3.44409	0.000572984	0.0343852
contig421.g452	3.64843	-27.2008	7.33224	-3.43698	0.000588228	0.0352237
contig267.g479	74.2107	7.32818	1.55249	3.43203	0.000599075	0.0357957
contig95.g841	10.4875	-15.6881	3.99397	-3.42718	0.000609878	0.0363627
contig570.g237	444.594	-5.66594	1.07113	-3.42249	0.0006205	0.0369164
contig477.g17	342.09	-6.39151	1.28368	-3.42104	0.00062383	0.0370349
contig678.g242	43.6452	10.7669	2.56343	3.42	0.000626213	0.0370967
contig705.g1396	10.1672	16.5593	4.263	3.41526	0.000637212	0.0376677
contig110.g3	29.3488	-9.63931	2.23804	-3.4134	0.000641582	0.0378451
contig338.g13	8.97097	-14.5322	3.676	-3.4092	0.000651541	0.0383508
contig691.g313	22.5471	8.60667	1.93839	3.40834	0.000653605	0.0383906
contig607.g20	185.912	-5.0721	0.901558	-3.40755	0.000655491	0.0384198
contig874.g20	4.18835	30.0064	8.24674	3.39606	0.000683643	0.0399852
contig760.g85	6.47883	-30.2706	8.32839	-3.39449	0.000687569	0.0401299
contig883.g12	25.8708	8.66841	1.96807	3.3883	0.000703277	0.0409149
contig456.g65	44327.9	7.6197	1.65869	3.38803	0.000703975	0.0409149
contig1.g329	39.2768	9.65008	2.25907	3.38639	0.000708186	0.0410733
contig888.g66	26.0145	8.44629	1.90596	3.38217	0.000719157	0.0416223
contig349.g7	11.272	12.0359	2.96885	3.38038	0.000723856	0.041761
contig554.g687	7.56049	-15.809	4.08538	-3.38011	0.000724573	0.041761
contig557.g662	83.8557	7.34384	1.5838	3.37407	0.000740648	0.0425824
contig691.g20	30.5737	8.95646	2.06202	3.37361	0.000741903	0.0425824
contig560.g53	297.132	5.46033	1.02603	3.37253	0.00074482	0.0426614
contig1.g403	10.7644	-17.3198	4.54398	-3.37145	0.000747737	0.0427399
contig882.g13	40.4602	8.89897	2.04835	3.36806	0.00075699	0.0431797
contig421.g225	235.358	5.99244	1.18606	3.36615	0.000762265	0.0433911
contig896.g146	5.5912	-20.6857	5.55348	-3.36468	0.000766328	0.0435328
contig713.g20	67.3835	7.34105	1.58829	3.36277	0.000771639	0.0437446
contig565.g180	29.7919	-8.61138	1.97035	-3.35544	0.000792382	0.0448287
contig705.g1158	114.696	5.39573	1.0126	3.35348	0.000798031	0.0450562
contig837.g20	2173.28	-8.3625	1.89779	-3.35258	0.000800615	0.04511
contig95.g678	35.0562	9.44559	2.22176	3.35121	0.000804604	0.0452426
contig421.g462	84.588	-7.58361	1.66878	-3.34592	0.000820087	0.0460197
contig750.g158	20891.9	5.02987	0.906591	3.34204	0.00083165	0.0465655
contig552.g181	378.79	4.95532	0.884421	3.34153	0.00083318	0.0465655
contig837.g30	22.2239	8.84704	2.04952	3.3408	0.000835387	0.0465947
contig691.g220	5.26842	14.866	3.85518	3.33732	0.000845912	0.0470868
contig395.g25	142.439	-7.79022	1.74267	-3.32262	0.00089176	0.0495393
contig565.g119	15.138	-14.199	3.67247	-3.32175	0.00089454	0.0495941

## Sheet: Fonk14DAHvs3DAH
	baseMean	log2FoldChange	lfcSE	stat	pvalue	padj
contig691.g387	41.1565	-30.3251	2.1856	-12.9599	2.06541e-38	5.22883e-34
contig544.g1657	35.1354	-33.2607	2.42078	-12.9134	3.77984e-38	5.22883e-34
contig705.g1437	81.1811	-34.2475	2.6609	-12.119	8.37564e-34	7.72429e-30
contig1.g808	24.5326	-27.3354	2.23779	-11.3216	1.02596e-29	7.09628e-26
contig544.g239	15.8881	-27.6537	2.47427	-10.3682	3.46076e-25	1.91498e-21
contig540.g110	28.2907	-32.1698	2.92811	-10.3035	6.79473e-25	3.13316e-21
contig267.g189	11.6373	-43.2831	4.01764	-10.2754	9.09213e-25	3.5617e-21
contig116.g10	104.154	-30.2861	2.75601	-10.2634	1.02988e-24	3.5617e-21
contig546.g206	43.6608	-24.5007	2.40133	-9.3701	7.24666e-21	2.2277e-17
contig553.g139	103.598	-25.9988	2.58683	-9.27728	1.73856e-20	4.81008e-17
contig560.g81	13.6498	-28.0252	2.84469	-9.14869	5.7627e-20	1.44942e-16
contig143.g89	52.3074	-24.1781	2.49251	-8.8979	5.69123e-19	1.31216e-15
contig816.g30	13.3948	-33.4212	3.6121	-8.69888	3.35171e-18	7.13321e-15
contig552.g493	13.3811	-33.1539	3.61263	-8.6236	6.48826e-18	1.28222e-14
contig27.g30	10.6064	-22.9732	2.48846	-8.42818	3.51086e-17	6.47567e-14
contig119.g358	38.631	-22.4635	2.45455	-8.33698	7.6212e-17	1.31785e-13
contig920.g250	19.3541	-28.3524	3.18053	-8.28552	1.17591e-16	1.91376e-13
contig552.g257	7.48781	-22.3496	2.51086	-8.10462	5.29125e-16	8.13294e-13
contig557.g1210	44.0227	19.7098	2.218	7.98459	1.40989e-15	2.05303e-12
contig355.g95	14.317	-31.1696	3.67892	-7.92886	2.21163e-15	3.05946e-12
contig753.g11	36.0538	-24.1491	2.82862	-7.83035	4.86523e-15	6.40982e-12
contig267.g444	14.529	-30.7019	3.67449	-7.81112	5.66798e-15	7.128e-12
contig753.g10	45.6816	-30.2009	3.62129	-7.78752	6.8337e-15	8.22035e-12
contig764.g415	37.0772	19.1804	2.23832	7.67557	1.6468e-14	1.89842e-11
contig559.g41	128.839	-27.7422	3.39537	-7.58156	3.4142e-14	3.77843e-11
contig705.g1426	84.7788	19.0046	2.25356	7.54566	4.50003e-14	4.78855e-11
contig546.g272	76.6774	17.9123	2.17552	7.31426	2.58796e-13	2.6519e-10
contig199.g10	42.5217	-29.9095	3.86437	-7.22227	5.11265e-13	5.05184e-10
contig278.g49	12.0868	-41.4538	5.67639	-6.95051	3.63974e-12	3.47244e-09
contig559.g139	9.6171	-27.5619	3.70501	-6.89928	5.22669e-12	4.82023e-09
contig546.g79	10.1421	-28.8719	3.9055	-6.88052	5.96339e-12	5.32223e-09
contig771.g2	8.85336	-31.8353	4.35312	-6.85377	7.19309e-12	6.2191e-09
contig570.g485	38.2864	-21.22	2.8228	-6.80885	9.83789e-12	8.24803e-09
contig438.g20	36.4873	-18.506	2.44214	-6.75883	1.39108e-11	1.13197e-08
contig552.g373	3.43439	-33.5164	4.68749	-6.72352	1.77392e-11	1.39008e-08
contig483.g23	3.40192	-35.5097	4.98605	-6.72068	1.80875e-11	1.39008e-08
contig564.g1082	16.9348	-20.2734	2.73664	-6.6773	2.43391e-11	1.81997e-08
contig557.g1220	8.9616	-29.1671	4.10515	-6.61782	3.64542e-11	2.65415e-08
contig119.g127	11.2754	-31.0237	4.40833	-6.58382	4.58508e-11	3.2527e-08
contig222.g686	23.5577	-29.7681	4.27411	-6.49681	8.20424e-11	5.67467e-08
contig540.g51	12.6846	-24.0158	3.39503	-6.48472	8.88966e-11	5.99879e-08
contig89.g359	11.1135	-28.3899	4.0949	-6.44458	1.15919e-10	7.636e-08
contig775.g1	9.16017	-28.9643	4.24224	-6.35615	2.06876e-10	1.33108e-07
contig764.g53	9.73175	-25.1103	3.65424	-6.32423	2.54494e-10	1.60025e-07
contig750.g121	65.5755	-25.4295	3.7082	-6.31829	2.64465e-10	1.62599e-07
contig835.g33	26.8497	-18.0301	2.53907	-6.31337	2.7302e-10	1.6421e-07
contig386.g15	17.0593	19.4957	2.78656	6.2786	3.41625e-10	2.01101e-07
contig546.g273	42.6136	-17.448	2.46877	-6.25736	3.91545e-10	2.25685e-07
contig553.g328	11.1973	-23.6913	3.51721	-6.1672	6.95114e-10	3.92484e-07
contig546.g2820	54.3984	29.4711	4.53659	6.05544	1.40036e-09	7.74873e-07
contig235.g14	22.471	-23.2216	3.52089	-6.02734	1.66679e-09	9.04218e-07
contig705.g980	18.341	-21.5857	3.26168	-6.00481	1.91555e-09	1.01918e-06
contig391.g18	11.2172	19.5696	2.94895	5.95791	2.55479e-09	1.33365e-06
contig629.g14	55.6629	-16.7275	2.52449	-5.83384	5.41671e-09	2.77526e-06
contig66.g23	22.8912	15.134	2.27482	5.77365	7.75722e-09	3.87011e-06
contig560.g75	14.3979	23.4756	3.72065	5.772	7.83339e-09	3.87011e-06
contig388.g5	58.7453	15.6956	2.37411	5.76873	7.98704e-09	3.8768e-06
contig611.g24	9.11653	-25.3174	4.09587	-5.69291	1.2489e-08	5.8565e-06
contig612.g9	9.11653	-25.3174	4.09587	-5.69291	1.2489e-08	5.8565e-06
contig758.g16	15.9875	-22.2458	3.56163	-5.68443	1.31253e-08	6.05228e-06
contig338.g10	384.438	-25.4609	4.14366	-5.66187	1.4973e-08	6.79114e-06
contig711.g13	9.86129	-21.9968	3.55306	-5.62806	1.82243e-08	8.13245e-06
contig714.g17	12.8254	23.8927	3.91143	5.5971	2.17966e-08	9.57218e-06
contig813.g6	9.01145	-23.7822	3.89893	-5.58671	2.31414e-08	1.00039e-05
contig95.g584	115.645	-21.1633	3.43363	-5.58105	2.39067e-08	1.01758e-05
contig359.g7	11.6237	15.3717	2.39797	5.57628	2.45711e-08	1.02167e-05
contig686.g67	22.3777	-20.2161	3.26741	-5.57508	2.47413e-08	1.02167e-05
contig476.g25	29.0855	16.2117	2.56701	5.53628	3.08959e-08	1.25705e-05
contig901.g36	163.056	18.3431	2.95606	5.52867	3.22673e-08	1.29382e-05
contig293.g19	24.7461	-17.2533	2.76077	-5.525	3.29482e-08	1.30225e-05
contig679.g31	10.5098	-21.5026	3.55401	-5.4875	4.07672e-08	1.5886e-05
contig194.g56	9.13691	-19.794	3.25096	-5.47346	4.41329e-08	1.69587e-05
contig560.g86	191.533	18.4297	3.03251	5.41785	6.03204e-08	2.28614e-05
contig89.g208	10.4187	-17.229	2.81859	-5.40305	6.55162e-08	2.44951e-05
contig546.g359	524.204	-6.40787	0.838271	-5.25828	1.45405e-07	5.3639e-05
contig544.g2017	53.9423	-15.2611	2.52578	-5.25029	1.51859e-07	5.52827e-05
contig390.g612	15.7823	-17.8312	3.02397	-5.23525	1.64763e-07	5.84533e-05
contig814.g26	9.16402	-16.4331	2.75693	-5.23521	1.64794e-07	5.84533e-05
contig126.g3	15.7969	16.3127	2.78493	5.13933	2.75715e-07	9.65595e-05
contig544.g1026	94.4606	21.5881	3.8201	5.12764	2.93404e-07	0.00010147
contig199.g1133	15.8968	-17.8595	3.09489	-5.12441	2.98465e-07	0.000101946
contig3.g580	9.13622	-16.1024	2.75716	-5.11483	3.14019e-07	0.000104929
contig662.g17	12.539	-16.1672	2.77007	-5.11437	3.14782e-07	0.000104929
contig267.g494	16.3954	-34.6312	6.42519	-5.07864	3.80147e-07	0.000125209
contig691.g192	10.5303	-17.8564	3.13226	-5.06228	4.14263e-07	0.00013484
contig199.g1613	58.245	-18.6341	3.31977	-5.01063	5.42527e-07	0.000174536
contig390.g498	51.3219	21.2752	3.89694	4.94624	7.5661e-07	0.000240611
contig206.g192	28.9766	14.6742	2.56656	4.93821	7.88429e-07	0.00024788
contig89.g2235	35.5401	-16.6117	2.98069	-4.90213	9.48036e-07	0.000294711
contig421.g556	28.657	-16.142	2.90371	-4.8703	1.11427e-06	0.000342538
contig468.g86	12.7631	17.9732	3.29857	4.84248	1.28229e-06	0.000389857
contig916.g26	78.5862	10.6765	1.79626	4.83033	1.36305e-06	0.000409907
contig764.g814	52.0865	-18.2449	3.36638	-4.82564	1.39556e-06	0.000415173
contig556.g65	28.4138	-26.2556	5.02971	-4.82246	1.41799e-06	0.000417358
contig1.g721	8.85993	-17.4963	3.23938	-4.78371	1.72088e-06	0.000501175
contig558.g49	3.09799	-40.4014	8.0354	-4.77904	1.76137e-06	0.000507623
contig1.g268	4.48153	-23.6284	4.54175	-4.76212	1.91568e-06	0.000546404
contig119.g790	20.8029	-19.5267	3.70195	-4.73447	2.19631e-06	0.000620055
contig552.g389	24.0466	16.2175	3.00626	4.7293	2.25298e-06	0.000629628
contig691.g1848	129.005	10.5082	1.81778	4.68055	2.86111e-06	0.000791583
contig565.g119	15.138	-18.44	3.51579	-4.67606	2.9244e-06	0.000801084
contig119.g1883	7.52057	-23.1956	4.53539	-4.67337	2.96298e-06	0.000803693
contig765.g21	486.493	-5.85285	0.824978	-4.67025	3.00836e-06	0.000808079
contig920.g249	96.1476	-12.3733	2.24061	-4.6297	3.66193e-06	0.00097418
contig554.g687	7.56049	-20.2256	3.96021	-4.60218	4.18101e-06	0.00110168
contig106.g45	16.77	-16.3295	3.12124	-4.59097	4.41199e-06	0.00115157
contig421.g462	84.588	8.99153	1.52368	4.58858	4.46276e-06	0.00115394
contig750.g72	14.2748	14.6541	2.78132	4.54967	5.37307e-06	0.00137645
contig546.g718	399.469	-5.88589	0.855122	-4.54425	5.51302e-06	0.00139935
contig95.g896	189.391	-7.86815	1.29938	-4.51612	6.29831e-06	0.00158414
contig806.g25	12.2807	15.5015	3.0129	4.48121	7.42195e-06	0.00184994
contig857.g37	24.4813	-16.0573	3.14643	-4.4677	7.90664e-06	0.00195315
contig119.g312	79.2313	-17.9868	3.58136	-4.4639	8.04799e-06	0.00197048
contig94.g36	15.0046	17.5335	3.50305	4.43428	9.23826e-06	0.00224206
contig143.g88	14.5346	-17.8542	3.57746	-4.4317	9.34923e-06	0.00224926
contig570.g503	3.0417	-38.5132	8.24613	-4.42792	9.51461e-06	0.00225732
contig562.g672	61.8829	15.6541	3.08413	4.42721	9.54591e-06	0.00225732
contig920.g300	12.7889	-16.277	3.23189	-4.41754	9.98302e-06	0.00234068
contig145.g17	14.8228	-17.758	3.57034	-4.41357	1.01679e-05	0.00236398
contig192.g17	10.1456	18.4034	3.76866	4.35259	1.34538e-05	0.00310188
contig145.g16	79.208	-12.0229	2.30866	-4.34146	1.41537e-05	0.00323629
contig199.g1645	114.051	9.3337	1.69685	4.32195	1.5466e-05	0.00350735
contig764.g853	6.53025	-21.1163	4.52824	-4.22158	2.42594e-05	0.00545678
contig897.g13	6.75478	-35.1271	7.88919	-4.19905	2.68038e-05	0.00597371
contig546.g2876	17.8906	-13.7074	2.78915	-4.19749	2.69893e-05	0.00597371
contig764.g413	18.6672	-36.4927	8.24499	-4.18347	2.8709e-05	0.00630391
contig1.g227	86.4719	10.1205	1.95136	4.16144	3.16249e-05	0.00688951
contig25.g3	15.6834	-17.7937	3.80882	-4.14663	3.37411e-05	0.00729309
contig358.g8	14.9047	-35.9927	8.24506	-4.1228	3.743e-05	0.00802771
contig595.g104	19.5143	13.3163	2.75825	4.1027	4.08364e-05	0.00869093
contig421.g58	9.97226	19.4383	4.25507	4.09823	4.16313e-05	0.00879247
contig921.g9	10.3542	19.0697	4.18218	4.08154	4.47379e-05	0.009377
contig553.g416	4.53583	22.5957	5.05559	4.07385	4.62431e-05	0.0096196
contig89.g2446	52.6875	-9.18636	1.77032	-4.05937	4.92062e-05	0.0101596
contig143.g53	9.92197	-17.0713	3.73564	-4.03446	5.47276e-05	0.0112159
contig390.g13	11.6866	16.7523	3.66323	4.02712	5.64637e-05	0.0114866
contig678.g120	13.9759	14.1902	3.05524	3.98993	6.60931e-05	0.0133474
contig705.g1119	11.4083	16.7887	3.70911	3.98713	6.68787e-05	0.0134082
contig206.g68	36.7378	8.99287	1.75516	3.98417	6.77177e-05	0.0134787
contig457.g335	57.2468	-8.47083	1.63441	-3.95911	7.52281e-05	0.0148667
contig559.g40	70.0197	-23.1202	5.35055	-3.9473	7.90361e-05	0.0155084
contig544.g2640	3.15837	-33.0558	7.9795	-3.89194	9.94455e-05	0.0193758
contig94.g2	59.525	9.48061	1.92975	3.87646	0.000105988	0.0205061
contig3.g335	4.94561	-27.7844	6.74142	-3.82477	0.000130896	0.0250455
contig629.g33	502.344	-10.304	2.17151	-3.82408	0.000131261	0.0250455
contig920.g160	12.1334	28.1918	6.87902	3.80749	0.000140385	0.026603
contig546.g3323	20.8734	-21.4148	5.13555	-3.78047	0.00015653	0.0294606
contig553.g322	343.822	-6.91104	1.32075	-3.71838	0.000200505	0.0374823
contig557.g748	1282.18	-5.66824	0.987621	-3.71422	0.000203833	0.0377771
contig869.g12	50.4567	-11.5356	2.56933	-3.71132	0.000206179	0.0377771
contig870.g14	50.4567	-11.5356	2.56933	-3.71132	0.000206179	0.0377771
contig60.g53	1185.82	-5.59315	0.969702	-3.70542	0.00021104	0.0381849
contig73.g5	1213.43	-5.64322	0.983253	-3.70527	0.000211164	0.0381849
contig764.g854	6.03739	-19.465	4.76007	-3.66906	0.000243444	0.0435097
contig105.g33	454.903	-6.46742	1.21797	-3.66794	0.000244516	0.0435097
contig211.g5	15.6253	-13.3316	3.09009	-3.66709	0.000245329	0.0435097
contig119.g1726	94.5814	6.92712	1.34583	3.66103	0.000251203	0.0442678
contig552.g467	3.69681	-17.0032	4.10712	-3.65297	0.000259227	0.0453927
contig782.g16	9.62581	-18.9396	4.65076	-3.64232	0.000270189	0.0469382
contig544.g2040	494.901	-9.38745	2.02889	-3.64113	0.000271446	0.0469382
contig119.g394	171.371	-8.31732	1.73727	-3.63635	0.00027653	0.0474918
contig390.g181	416.86	-6.03233	1.10933	-3.63491	0.000278081	0.0474918

## Sheet: Fonk14DAHvsAH
	baseMean	log2FoldChange	lfcSE	stat	pvalue	padj
contig546.g206	43.6608	-34.4562	2.393	-13.563	6.63489e-42	1.83554e-37
contig119.g1726	94.5814	21.74	1.70584	11.5721	5.70953e-31	7.8977e-27
contig267.g444	14.529	-41.0858	3.63834	-10.7428	6.41055e-27	5.91159e-23
contig691.g387	41.1565	-24.5553	2.18651	-10.3156	5.98779e-25	4.1413e-21
contig915.g28	128.14	21.6945	1.91722	10.2724	9.37992e-25	5.18991e-21
contig544.g239	15.8881	-25.9258	2.45471	-9.74692	1.90148e-22	8.76742e-19
contig546.g471	31.8166	-29.6124	2.84211	-9.71546	2.59082e-22	1.02393e-18
contig119.g358	38.631	-25.3136	2.4584	-9.4832	2.46594e-21	8.52752e-18
contig488.g10	40.2217	-24.6273	2.58272	-8.76105	1.93442e-18	5.9462e-15
contig267.g189	11.6373	-37.5257	4.186	-8.48678	2.12434e-17	5.87699e-14
contig552.g493	13.3811	-33.1062	3.68707	-8.43658	3.26759e-17	7.54519e-14
contig816.g30	13.3948	-33.0997	3.68637	-8.43639	3.27281e-17	7.54519e-14
contig553.g328	11.1973	-31.7272	3.55241	-8.36819	5.85118e-17	1.18148e-13
contig544.g2017	53.9423	-22.3117	2.42985	-8.35924	6.31209e-17	1.18148e-13
contig89.g2235	35.5401	-27.4237	3.04202	-8.3575	6.406e-17	1.18148e-13
contig835.g33	26.8497	-22.6248	2.51173	-8.2114	2.1863e-16	3.78025e-13
contig355.g95	14.317	-31.8362	3.64288	-8.19026	2.60661e-16	4.24187e-13
contig705.g980	18.341	-28.3976	3.26213	-8.09213	5.86288e-16	9.01092e-13
contig60.g25	15.2956	26.1053	2.98781	8.06787	7.15377e-16	1.04163e-12
contig1.g808	24.5326	-21.39	2.44236	-7.93902	2.03786e-15	2.6943e-12
contig758.g8	4.56522	-35.0625	4.16478	-7.93857	2.04519e-15	2.6943e-12
contig115.g1	34.4719	-21.8682	2.52099	-7.88113	3.24432e-15	4.07973e-12
contig629.g14	55.6629	-21.0148	2.42851	-7.8298	4.88661e-15	5.87774e-12
contig105.g26	147.004	23.1835	2.7371	7.73939	9.98938e-15	1.15148e-11
contig278.g46	22.8478	-25.9799	3.11897	-7.68842	1.48961e-14	1.6484e-11
contig558.g1884	129.664	22.8286	2.74529	7.58704	3.27289e-14	3.48248e-11
contig390.g530	10.3354	28.844	3.54775	7.56647	3.83505e-14	3.9295e-11
contig753.g11	36.0538	-24.6027	2.99139	-7.55592	4.15895e-14	4.10919e-11
contig711.g13	9.86129	-29.2832	3.64045	-7.49447	6.65687e-14	6.35043e-11
contig89.g1732	26.9393	-21.693	2.67279	-7.36795	1.73267e-13	1.59781e-10
contig421.g166	7.41319	-30.1279	3.84111	-7.32287	2.42727e-13	2.16614e-10
contig418.g268	48.787	18.9295	2.31976	7.29793	2.92226e-13	2.52638e-10
contig390.g612	15.7823	-22.7642	2.84918	-7.28779	3.15074e-13	2.64137e-10
contig199.g32	38.8326	-21.3501	2.65943	-7.27602	3.43818e-13	2.79757e-10
contig634.g49	18.459	-20.9421	2.61837	-7.2343	4.6792e-13	3.69857e-10
contig457.g269	9.13626	-22.9646	2.91213	-7.19907	6.06241e-13	4.58774e-10
contig546.g3370	12.3975	-19.4636	2.42637	-7.19743	6.13579e-13	4.58774e-10
contig570.g485	38.2864	-22.2151	2.82069	-7.16671	7.68203e-13	5.59272e-10
contig540.g110	28.2907	-21.6749	2.76661	-7.11154	1.14753e-12	8.14013e-10
contig705.g1437	81.1811	-21.4183	2.75112	-7.05831	1.68536e-12	1.16563e-09
contig850.g21	48.6321	18.1234	2.32467	6.9358	4.0393e-12	2.72554e-09
contig546.g2876	17.8906	-19.472	2.53572	-6.89034	5.56581e-12	3.66614e-09
contig546.g491	33.5363	21.0836	2.81551	6.77802	1.21831e-11	7.83827e-09
contig860.g12	11.2727	-20.8981	2.79189	-6.76891	1.2976e-11	8.15863e-09
contig758.g16	15.9875	-25.9971	3.55433	-6.7515	1.46322e-11	8.99554e-09
contig686.g67	22.3777	-22.8454	3.09909	-6.72631	1.74024e-11	1.0466e-08
contig95.g584	115.645	-26.315	3.62788	-6.70226	2.05219e-11	1.20795e-08
contig861.g14	11.166	-20.1819	2.79251	-6.51094	7.46804e-11	4.30424e-08
contig557.g1220	8.9616	-28.6971	4.15387	-6.42705	1.30101e-10	7.34537e-08
contig813.g6	9.01145	-27.0348	3.89893	-6.42095	1.35429e-10	7.49328e-08
contig546.g273	42.6136	-17.4401	2.4344	-6.34245	2.26139e-10	1.22669e-07
contig199.g1133	15.8968	-21.077	3.01058	-6.33664	2.34824e-10	1.24931e-07
contig94.g124	10.4798	21.0769	3.02277	6.31108	2.77096e-10	1.44639e-07
contig920.g250	19.3541	-23.3762	3.39105	-6.30371	2.90604e-10	1.48881e-07
contig293.g19	24.7461	-19.2158	2.73599	-6.29236	3.1268e-10	1.57278e-07
contig421.g556	28.657	-21.5242	3.11889	-6.25997	3.85042e-10	1.90218e-07
contig211.g5	15.6253	-20.4101	2.98911	-6.15904	7.31861e-10	3.55209e-07
contig553.g139	103.598	-18.2331	2.64358	-6.14058	8.22229e-10	3.92189e-07
contig546.g208	14.7713	-18.7826	2.74069	-6.1235	9.15402e-10	4.2923e-07
contig278.g49	12.0868	-37.2779	5.79677	-6.08579	1.15919e-09	5.34483e-07
contig106.g45	16.77	-20.3125	3.01037	-6.08314	1.17851e-09	5.34483e-07
contig281.g25	27.9684	-16.9232	2.4724	-6.03593	1.58048e-09	7.05226e-07
contig222.g744	4.58653	-29.3851	4.56806	-5.9949	2.03608e-09	8.94098e-07
contig1.g721	8.85993	-22.5521	3.44296	-5.96931	2.38254e-09	1.02989e-06
contig728.g796	17.6627	19.6082	2.95903	5.95067	2.67039e-09	1.13656e-06
contig705.g1389	10.6125	-23.5004	3.61808	-5.9425	2.80708e-09	1.17663e-06
contig95.g847	33.7582	15.7914	2.33959	5.89478	3.75177e-09	1.54915e-06
contig143.g89	52.3074	-16.8642	2.53074	-5.87345	4.26812e-09	1.73643e-06
contig544.g2453	13.9532	-25.7688	4.07669	-5.83041	5.52907e-09	2.21683e-06
contig547.g129	12.0546	-22.9246	3.59141	-5.82629	5.66719e-09	2.23976e-06
contig119.g127	11.2754	-28.273	4.5622	-5.75883	8.46967e-09	3.30019e-06
contig438.g20	36.4873	-16.4593	2.52297	-5.73107	9.97982e-09	3.83461e-06
contig2.g920	16.8207	15.0091	2.27267	5.72416	1.03945e-08	3.93923e-06
contig764.g53	9.73175	-23.9298	3.83514	-5.71813	1.07704e-08	4.02653e-06
contig27.g30	10.6064	-16.2975	2.50613	-5.70502	1.1633e-08	4.29104e-06
contig920.g254	266.654	-21.1487	3.37525	-5.67326	1.40101e-08	5.04419e-06
contig920.g300	12.7889	-20.2244	3.21253	-5.67291	1.40395e-08	5.04419e-06
contig549.g155	20.104	18.5065	2.91372	5.6651	1.46936e-08	5.21153e-06
contig421.g238	21.0478	15.4506	2.39019	5.62744	1.82909e-08	6.40527e-06
contig338.g13	8.97097	-21.7646	3.51409	-5.62438	1.86175e-08	6.43817e-06
contig119.g790	20.8029	-21.8436	3.54582	-5.59633	2.18932e-08	7.47749e-06
contig421.g323	8.19661	-19.241	3.09114	-5.57756	2.43918e-08	8.22927e-06
contig119.g712	79.4538	16.9052	2.72665	5.46649	4.59043e-08	1.52168e-05
contig753.g10	45.6816	-21.8972	3.64063	-5.46534	4.62032e-08	1.52168e-05
contig764.g854	6.03739	-27.2216	4.61798	-5.46161	4.71836e-08	1.53569e-05
contig278.g47	8.92798	-26.3873	4.47459	-5.45018	5.03202e-08	1.61873e-05
contig89.g208	10.4187	-17.3591	2.82944	-5.42832	5.68871e-08	1.78895e-05
contig88.g38	11.9701	-25.0422	4.24485	-5.42826	5.69048e-08	1.78895e-05
contig116.g10	104.154	-16.7159	2.75791	-5.33588	9.50844e-08	2.95563e-05
contig814.g26	9.16402	-16.7042	2.77465	-5.29947	1.16138e-07	3.56995e-05
contig679.g24	296.267	10.4436	1.60278	5.26808	1.37857e-07	4.19102e-05
contig267.g420	86.6567	14.274	2.34764	5.22823	1.71137e-07	5.14621e-05
contig476.g25	29.0855	15.3863	2.56698	5.2148	1.84019e-07	5.47407e-05
contig558.g93	11.7783	-22.6237	3.97277	-5.19126	2.08877e-07	6.14742e-05
contig557.g723	7.06473	23.1641	4.16432	5.08225	3.72985e-07	0.000108617
contig308.g7	17.8456	15.8502	2.7326	5.06851	4.00934e-07	0.00011554
contig546.g79	10.1421	-22.4665	4.07732	-5.01961	5.17778e-07	0.000147673
contig3.g580	9.13622	-15.8028	2.77493	-4.9741	6.55504e-07	0.000185046
contig542.g175	8.52284	-42.4581	8.2456	-4.90663	9.26527e-07	0.000258913
contig390.g437	9.27506	-19.1875	3.51423	-4.89082	1.00419e-06	0.000277808
contig267.g320	9.99116	-16.3345	3.01904	-4.74802	2.0542e-06	0.000562669
contig558.g1449	5.25719	-19.596	3.70786	-4.7456	2.07892e-06	0.000563856
contig494.g1	8.96275	16.0088	2.96092	4.73125	2.23143e-06	0.000595721
contig206.g192	28.9766	14.1413	2.56659	4.73052	2.23947e-06	0.000595721
contig119.g312	79.2313	-19.1288	3.62697	-4.72263	2.32811e-06	0.000613403
contig826.g4	8.37946	-19.7219	3.81587	-4.64427	3.41287e-06	0.000890726
contig678.g386	14.4564	16.4925	3.15067	4.59981	4.22881e-06	0.00109336
contig691.g1848	129.005	10.3489	1.81778	4.59289	4.37141e-06	0.00111977
contig837.g56	14.4317	17.6399	3.42144	4.57116	4.85037e-06	0.00123106
contig565.g119	15.138	-18.0158	3.51101	-4.56161	5.07636e-06	0.00127671
contig544.g2560	6.16767	-24.114	4.92267	-4.49227	7.04668e-06	0.00175627
contig267.g194	10.4465	-22.1055	4.49636	-4.47152	7.76666e-06	0.0019016
contig145.g17	14.8228	-18.8078	3.75887	-4.4715	7.76723e-06	0.0019016
contig764.g814	52.0865	-17.2189	3.4278	-4.43982	9.00323e-06	0.00218128
contig1.g1215	9.12312	-19.6596	3.97892	-4.4383	9.06731e-06	0.00218128
contig546.g563	37.4569	-9.77042	1.75758	-4.4211	9.82007e-06	0.002342
contig89.g2446	52.6875	-9.78196	1.76964	-4.39748	1.09516e-05	0.00258955
contig143.g88	14.5346	-18.4515	3.76562	-4.36887	1.24894e-05	0.00292813
contig564.g1427	19.2775	-28.3496	6.05218	-4.35373	1.33839e-05	0.00311147
contig897.g13	6.75478	-36.6714	7.96886	-4.35086	1.35605e-05	0.00312627
contig678.g662	186.618	-14.4001	2.85132	-4.34891	1.36816e-05	0.00312812
contig3.g258	5.3195	-19.9016	4.12223	-4.34269	1.40748e-05	0.00319164
contig544.g2640	3.15837	-36.6628	8.0166	-4.32388	1.53309e-05	0.00343803
contig95.g841	10.4875	-18.6699	3.85633	-4.32275	1.54099e-05	0.00343803
contig521.g33	13.1006	-20.1086	4.24833	-4.26252	2.02131e-05	0.00447356
contig677.g14	34.5121	-13.2538	2.64786	-4.25014	2.1364e-05	0.00469076
contig199.g1645	114.051	9.1744	1.69685	4.22807	2.35709e-05	0.00513456
contig199.g10	42.5217	-19.0602	4.0394	-4.22346	2.40583e-05	0.00519979
contig691.g192	10.5303	-15.6084	3.2257	-4.21874	2.45668e-05	0.00526854
contig685.g24	4.84318	-16.3293	3.40832	-4.20421	2.61996e-05	0.00557548
contig558.g2350	8.63672	16.2999	3.41352	4.1892	2.79944e-05	0.00591196
contig532.g7	130.071	8.31909	1.50988	4.18516	2.84965e-05	0.00597238
contig588.g174	229.823	8.12295	1.46735	4.17279	3.00886e-05	0.00625866
contig790.g11	28.126	14.1768	2.96308	4.1095	3.9652e-05	0.00818636
contig143.g53	9.92197	-17.2181	3.71295	-4.09866	4.15552e-05	0.00851573
contig95.g680	6.77202	-19.7241	4.33217	-4.09127	4.2902e-05	0.00872708
contig475.g25	8.71883	15.9223	3.41391	4.07809	4.54069e-05	0.00916922
contig679.g31	10.5098	-17.2444	3.74	-4.07604	4.58093e-05	0.00918343
contig764.g853	6.53025	-19.9741	4.52824	-3.96933	7.20751e-05	0.014345
contig90.g21	6.75744	-18.457	4.20884	-3.9101	9.22561e-05	0.0182305
contig206.g68	36.7378	8.83355	1.75516	3.8934	9.88506e-05	0.019395
contig267.g188	57.2975	16.7468	3.79845	3.88231	0.000103467	0.0201579
contig546.g2820	54.3984	19.5882	4.53659	3.87696	0.000105772	0.0204628
contig294.g263	25.2453	13.5735	2.99609	3.86287	0.000112064	0.0215295
contig678.g379	326.967	6.48467	1.16623	3.84545	0.000120332	0.0229585
contig57.g9	721.466	4.27145	0.59416	3.82295	0.000131862	0.0249861
contig714.g17	12.8254	16.9282	3.91143	3.81655	0.000135329	0.0254685
contig785.g1	22.6116	-24.3852	5.89509	-3.79726	0.000146303	0.0273478
contig94.g2	59.525	9.32316	1.92975	3.79487	0.000147722	0.0274276
contig552.g408	11.1152	-14.7047	3.35603	-3.78564	0.000153314	0.0281725
contig206.g11	896.388	5.40324	0.899163	3.7849	0.00015377	0.0281725
contig764.g620	7170.28	6.7679	1.26106	3.78085	0.000156291	0.028446
contig206.g55	161.158	8.41835	1.70063	3.77411	0.000160583	0.0290361
contig542.g85	8.01181	-18.5112	4.37695	-3.77231	0.000161741	0.0290557
contig558.g49	3.09799	-32.4174	8.11226	-3.74956	0.000177146	0.0316177
contig820.g29	5.52831	17.0815	4.03	3.7423	0.000182344	0.0323369
contig199.g1288	21.885	13.0121	2.95077	3.73196	0.000189999	0.0334798
contig560.g81	13.6498	-13.3128	3.04447	-3.71585	0.000202521	0.0354605
contig544.g289	7.24546	-17.8091	4.30997	-3.66803	0.000244428	0.0425289
contig557.g634	1021.95	4.08322	0.568994	3.66123	0.000251005	0.0433612
contig558.g1906	48.0443	14.7879	3.49408	3.65987	0.000252346	0.0433612

[truncated: 6 more sheets: Fonk3DAHvsAH, Fonk4MAEvsAH, Ibo14DAHvs3DAH, Ibo14DAHvsAH, Ibo3DAHvsAH, Ibo4MAEvsAH]
