# Supplementary material for: Transcriptome Sequence Reveals Candidate Genes Involving in the Post-Harvest Hardening of Trifoliate Yam Dioscorea dumetorum
Source: Plants (Basel). 2021 Apr 16;10(4):787. doi: 10.3390/plants10040787 (PMC8074181; doi:10.3390/plants10040787)
Supplement: Supplementary file 1 [file plants-10-00787-s001.zip › plants-1130765-proofed suppl/Plants_Suppl/File_S4.xlsx]

## Sheet: 4MAEvsAH
	baseMean	log2FoldChange	lfcSE	stat	pvalue	padj
contig595.g148	137.81	27.5771	1.63031	15.6885	1.81273e-55	4.74934e-51
contig243.g9	2117.92	-14.0058	0.934702	-12.8445	9.23509e-38	1.2098e-33
contig570.g234	30.3849	23.5233	1.70845	12.5981	2.16258e-36	1.88865e-32
contig66.g27	3083.3	-11.8413	0.805292	-12.2208	2.40577e-34	1.57578e-30
contig557.g1157	11.2924	23.1176	1.79145	11.788	4.5007e-32	2.35837e-28
contig557.g1215	9673.76	-10.0898	0.688405	-11.7514	6.94219e-32	3.03142e-28
contig634.g1	8160.5	-11.1072	0.793468	-11.4777	1.70804e-30	6.39294e-27
contig546.g2843	13436.8	-10.6974	0.780024	-11.1502	7.14602e-29	2.34032e-25
contig199.g1648	594.321	-12.2941	0.927927	-11.0936	1.34729e-28	3.9221e-25
contig390.g165	34849.4	-8.88318	0.636725	-10.8103	3.07677e-27	8.06114e-24
contig764.g560	16442.7	-6.91573	0.462865	-10.6202	2.40002e-26	5.71641e-23
contig558.g1906	41.6455	22.2449	2.0007	10.1189	4.55473e-24	9.9445e-21
contig820.g2	21112.8	-8.6657	0.686305	-9.71244	2.66873e-22	5.37852e-19
contig246.g21	615.58	-7.07103	0.536463	-9.45272	3.30143e-21	6.1784e-18
contig562.g667	435.856	-12.651	1.16495	-9.1429	6.07995e-20	1.06196e-16
contig705.g1098	123.635	-11.6005	1.07454	-8.93454	4.08862e-19	6.69511e-16
contig560.g273	390.572	-7.07189	0.583339	-8.69458	3.48115e-18	5.36506e-15
contig267.g494	21.2008	25.9089	2.7921	8.56304	1.09928e-17	1.60006e-14
contig705.g1462	11894	-10.9768	1.04924	-8.55545	1.17408e-17	1.619e-14
contig267.g648	5217.59	-4.83792	0.339709	-8.35397	6.60035e-17	8.64645e-14
contig369.g20	1682.64	-5.25511	0.395694	-8.22632	1.93053e-16	2.40857e-13
contig554.g364	217.461	-10.3606	1.03005	-8.11669	4.79074e-16	5.70533e-13
contig554.g368	1257.91	-9.38595	0.924955	-7.9852	1.40298e-15	1.59817e-12
contig546.g2539	289.041	12.5518	1.35012	7.81542	5.47781e-15	5.97995e-12
contig902.g24	61.0195	9.52583	0.964939	7.79929	6.22588e-15	6.52472e-12
contig544.g105	42.7692	22.7518	2.66747	7.77959	7.27597e-15	7.33194e-12
contig570.g554	49.478	-8.27898	0.813627	-7.71726	1.18854e-14	1.15333e-11
contig189.g19	73.126	-10.8581	1.15829	-7.64756	2.0483e-14	1.91663e-11
contig560.g51	70.6658	-10.231	1.08059	-7.61712	2.59405e-14	2.34359e-11
contig286.g7	231.93	-5.17027	0.417913	-7.58596	3.30046e-14	2.8824e-11
contig666.g3	475.747	-9.46648	0.987276	-7.56271	3.94772e-14	3.32521e-11
contig546.g9	236.364	-5.24839	0.429737	-7.55902	4.06133e-14	3.32521e-11
contig421.g513	8688.39	-5.75548	0.503452	-7.45946	8.68746e-14	6.89731e-11
contig558.g1466	254.533	-5.45489	0.4742	-7.28573	3.1993e-13	2.46535e-10
contig627.g37	3951.98	-10.0559	1.10902	-7.26398	3.75866e-13	2.81363e-10
contig2.g992	2959.98	5.74623	0.51969	7.20858	5.654e-13	4.11486e-10
contig400.g11	5221.81	5.71887	0.520163	7.14943	8.71402e-13	6.17047e-10
contig627.g47	5364.39	-6.4841	0.635264	-7.05864	1.68144e-12	1.15931e-09
contig588.g34	3.07168	21.4105	2.7591	7.03508	1.99147e-12	1.33786e-09
contig545.g12	252.978	-4.87091	0.408294	-7.03148	2.04351e-12	1.3385e-09
contig758.g15	84.8824	-7.34219	0.762306	-7.00793	2.41863e-12	1.54556e-09
contig456.g19	771.114	8.20098	0.887564	6.98651	2.81813e-12	1.75798e-09
contig89.g2152	4532.28	-5.01458	0.433128	-6.96002	3.40216e-12	2.07295e-09
contig536.g11	385.184	12.9843	1.58476	6.9312	4.17293e-12	2.48479e-09
contig918.g24	372.18	12.9338	1.58407	6.90237	5.11427e-12	2.97764e-09
contig764.g413	23.7344	23.1878	3.07182	6.89748	5.29348e-12	3.01498e-09
contig77.g6	432.879	11.1579	1.32984	6.88648	5.71895e-12	3.18801e-09
contig199.g1218	64.0958	10.431	1.22677	6.87254	6.30708e-12	3.38395e-09
contig586.g27	63.5581	-9.981	1.16155	-6.87098	6.3761e-12	3.38395e-09
contig591.g54	52.9412	-10.2136	1.19621	-6.86634	6.58708e-12	3.38395e-09
contig592.g6	52.9412	-10.2136	1.19621	-6.86634	6.58708e-12	3.38395e-09
contig199.g1657	2866.49	-5.26833	0.477015	-6.85163	7.30123e-12	3.6787e-09
contig418.g160	108.175	8.74052	0.984882	6.84399	7.70171e-12	3.80726e-09
contig42.g56	3612.99	-8.24217	0.91376	-6.8313	8.41493e-12	4.0828e-09
contig865.g13	81.5952	-10.2063	1.20507	-6.80982	9.77232e-12	4.65518e-09
contig544.g1871	172.821	-5.61299	0.534727	-6.75669	1.41175e-11	6.60498e-09
contig920.g238	55.1827	10.2087	1.22292	6.71235	1.91517e-11	8.80308e-09
contig588.g145	7422.37	9.54434	1.12766	6.69024	2.22802e-11	1.00645e-08
contig549.g51	46.5793	8.98654	1.04718	6.67178	2.52717e-11	1.12223e-08
contig2.g865	891.315	-4.7786	0.416841	-6.66586	2.63121e-11	1.14896e-08
contig181.g26	529.051	-6.43642	0.667477	-6.64655	3.00044e-11	1.28871e-08
contig705.g1219	528.555	-6.42324	0.667047	-6.63108	3.33239e-11	1.4082e-08
contig607.g20	199.431	-5.31086	0.502427	-6.58974	4.40586e-11	1.83228e-08
contig678.g475	37.5253	-9.27093	1.10487	-6.58082	4.67863e-11	1.91531e-08
contig418.g308	198.106	-8.45028	0.980626	-6.57772	4.77724e-11	1.92559e-08
contig920.g176	51.5315	-10.1471	1.23914	-6.57482	4.8713e-11	1.93376e-08
contig705.g1077	1090.66	-7.797	0.896403	-6.46695	1.00001e-10	3.91049e-08
contig456.g83	87.3206	7.67854	0.879333	6.45778	1.06248e-10	4.09367e-08
contig678.g242	51.5274	10.3261	1.29576	6.42567	1.31291e-10	4.98526e-08
contig588.g221	825.92	7.62587	0.877982	6.40773	1.47706e-10	5.52842e-08
contig212.g17	53.4647	10.1287	1.27364	6.38225	1.74507e-10	6.43956e-08
contig222.g144	2009.38	5.39962	0.534469	6.36073	2.00792e-10	7.30661e-08
contig390.g252	129.18	6.02483	0.635606	6.33227	2.41576e-10	8.67026e-08
contig326.g11	797.194	7.75598	0.910143	6.32426	2.54447e-10	9.00572e-08
contig764.g692	3614.41	-4.24045	0.354377	-6.32224	2.57797e-10	9.00572e-08
contig94.g55	127.368	8.81638	1.09119	6.24673	4.19134e-10	1.44491e-07
contig355.g57	51.4702	10.0076	1.29134	6.20102	5.60993e-10	1.90884e-07
contig773.g8	463.014	4.84009	0.458873	6.18926	6.04471e-10	2.0304e-07
contig267.g296	90.8086	9.02759	1.13731	6.17915	6.44479e-10	2.13738e-07
contig189.g15	357.653	-5.2058	0.520698	-6.15674	7.42578e-10	2.43194e-07
contig259.g11	18886.3	5.08773	0.503465	6.13297	8.62531e-10	2.78991e-07
contig560.g1279	1196.35	9.55678	1.24586	6.06552	1.31528e-09	4.18231e-07
contig567.g384	589.207	12.4069	1.71611	6.06422	1.32595e-09	4.18231e-07
contig1.g653	772.764	-5.20598	0.528828	-6.06242	1.34089e-09	4.18231e-07
contig435.g29	33.8821	-9.21569	1.19124	-6.05729	1.38432e-09	4.26695e-07
contig370.g21	35.4543	8.97533	1.15266	6.0515	1.43506e-09	4.35183e-07
contig469.g9	357.307	4.80733	0.463993	6.05038	1.44507e-09	4.35183e-07
contig89.g1503	62.1483	-8.83581	1.13112	-6.04341	1.50893e-09	4.47935e-07
contig764.g424	14061.7	-5.64667	0.603547	-6.04206	1.52161e-09	4.47935e-07
contig570.g112	1693.83	4.60612	0.431631	6.03784	1.56195e-09	4.54701e-07
contig199.g1661	118.276	6.45425	0.738071	6.03499	1.58968e-09	4.57688e-07
contig361.g21	619.997	12.347	1.71525	6.03237	1.61574e-09	4.60134e-07
contig619.g6	768.533	-5.19118	0.529272	-6.02938	1.64591e-09	4.63688e-07
contig620.g3	561.542	-5.23523	0.5369	-6.02576	1.68319e-09	4.69145e-07
contig764.g712	377.735	-6.46334	0.742675	-6.00982	1.85732e-09	5.12229e-07
contig185.g3	930.156	-7.17678	0.862672	-6.00086	1.96272e-09	5.35658e-07
contig705.g968	409.561	7.85884	0.977812	5.99178	2.07553e-09	5.59325e-07
contig634.g85	2770.42	6.13717	0.690623	5.99049	2.09213e-09	5.59325e-07
contig569.g43	39.7102	-9.31368	1.22397	-5.97536	2.2958e-09	6.07574e-07
contig705.g1432	86.8782	6.59637	0.770359	5.96653	2.42353e-09	6.34966e-07
contig546.g2906	2765.47	6.13152	0.693124	5.96073	2.51119e-09	6.45393e-07
contig42.g45	258744	-4.5323	0.424836	-5.96063	2.5126e-09	6.45393e-07
contig920.g36	71.2608	-7.19755	0.874391	-5.94419	2.7782e-09	7.06689e-07
contig708.g12	103.005	9.00685	1.17919	5.94206	2.81455e-09	7.09049e-07
contig374.g1	366.314	-6.41246	0.742782	-5.94046	2.84228e-09	7.09218e-07
contig42.g47	9018.16	-5.77414	0.635752	-5.93649	2.91182e-09	7.19713e-07
contig539.g1	148.9	7.4721	0.922682	5.93065	3.01736e-09	7.38831e-07
contig764.g953	29.6177	8.7379	1.13763	5.92277	3.16573e-09	7.67982e-07
contig94.g10	222.793	5.70692	0.627356	5.90881	3.44594e-09	8.2829e-07
contig3.g405	2.44902	20.8322	3.1913	5.90112	3.61048e-09	8.5995e-07
contig42.g46	267336	-4.77159	0.470409	-5.89188	3.81817e-09	9.01225e-07
contig234.g20	1900.18	5.49432	0.596382	5.8592	4.65115e-09	1.08239e-06
contig627.g12	1789.38	-3.74264	0.29745	-5.85858	4.66832e-09	1.08239e-06
contig626.g14	1788.37	-3.74133	0.297571	-5.85183	4.86179e-09	1.11736e-06
contig593.g26	357.795	4.7912	0.477593	5.8443	5.08693e-09	1.15893e-06
contig750.g158	21213.2	5.0301	0.519865	5.82863	5.58851e-09	1.25885e-06
contig678.g606	219.897	7.31323	0.911729	5.82764	5.62156e-09	1.25885e-06
contig468.g17	27.2231	23.8293	3.74716	5.82556	5.69213e-09	1.26385e-06
contig2.g839	19207.6	-3.72412	0.296526	-5.81439	6.08541e-09	1.33981e-06
contig145.g4	43.7309	10.0152	1.38046	5.80617	6.39187e-09	1.39149e-06
contig594.g16	356.989	4.77839	0.478599	5.80527	6.42635e-09	1.39149e-06
contig691.g501	34.7684	9.44625	1.2894	5.77497	7.69656e-09	1.65287e-06
contig659.g36	184.022	-4.71631	0.474295	-5.72706	1.02188e-08	2.17669e-06
contig524.g10	65.7301	-6.96583	0.867665	-5.72321	1.04528e-08	2.20857e-06
contig35.g1	212.929	12.3508	1.80959	5.71996	1.06549e-08	2.23155e-06
contig544.g2180	1610.53	-4.10426	0.367959	-5.71874	1.07319e-08	2.23155e-06
contig456.g84	377.988	9.27382	1.2749	5.7054	1.16074e-08	2.39459e-06
contig679.g9	21440.8	4.43958	0.428974	5.687	1.2929e-08	2.64641e-06
contig565.g259	61.0066	-8.84149	1.2066	-5.67007	1.42736e-08	2.89898e-06
contig569.g642	0.526716	-25.5975	4.17817	-5.64781	1.62509e-08	3.25632e-06
contig627.g49	319761	-4.39394	0.423895	-5.64748	1.62816e-08	3.25632e-06
contig627.g34	134813	-4.59337	0.459617	-5.64246	1.67635e-08	3.3273e-06
contig678.g359	22799.2	4.45638	0.435823	5.63619	1.73857e-08	3.42485e-06
contig544.g1994	96.3207	10.8418	1.57038	5.63037	1.7982e-08	3.51588e-06
contig705.g1102	358.09	-5.04207	0.540605	-5.62716	1.83202e-08	3.55548e-06
contig884.g3	24.2414	8.64448	1.18149	5.62379	1.86815e-08	3.59893e-06
contig635.g9	2325.14	4.315	0.412039	5.61839	1.92747e-08	3.68611e-06
contig42.g30	272284	-7.38594	0.960163	-5.6094	2.03031e-08	3.85465e-06
contig750.g83	732.521	9.95996	1.42028	5.60451	2.08847e-08	3.93654e-06
contig553.g276	30.5719	9.22032	1.28894	5.60176	2.12181e-08	3.97081e-06
contig1.g491	1464.56	-4.59612	0.463884	-5.59648	2.18744e-08	4.06461e-06
contig546.g2937	176.267	12.0867	1.80364	5.59244	2.23898e-08	4.13107e-06
contig627.g69	272611	-7.36867	0.961835	-5.5817	2.38183e-08	4.36391e-06
contig338.g10	389.011	13.5	2.06612	5.56601	2.60633e-08	4.74208e-06
contig206.g123	51.3121	-8.46386	1.16274	-5.55915	2.71089e-08	4.89831e-06
contig880.g15	36.5418	-8.37968	1.14867	-5.55396	2.79274e-08	5.01163e-06
contig565.g228	1432.93	-5.01362	0.543098	-5.54894	2.87406e-08	5.12247e-06
contig95.g894	76.3945	7.17326	0.93301	5.5447	2.94455e-08	5.21265e-06
contig764.g889	687.496	-5.7152	0.67104	-5.53648	3.08617e-08	5.40392e-06
contig25.g5	33.435	9.00627	1.26557	5.53604	3.09385e-08	5.40392e-06
contig199.g357	1641.68	5.75323	0.679865	5.52056	3.3792e-08	5.86324e-06
contig110.g3	36.471	-8.3693	1.15654	-5.50718	3.64629e-08	6.28505e-06
contig95.g817	373.244	4.72808	0.498865	5.46859	4.5364e-08	7.76821e-06
contig546.g3084	40.7849	8.78517	1.2449	5.45037	5.02645e-08	8.55041e-06
contig588.g174	253.883	6.40027	0.807501	5.44924	5.05845e-08	8.55041e-06
contig390.g500	26.5628	-7.46902	1.00415	-5.44644	5.1387e-08	8.63037e-06
contig478.g30	106127	-4.14183	0.393998	-5.43614	5.44457e-08	9.03117e-06
contig558.g2305	106251	-4.1412	0.393887	-5.43609	5.44628e-08	9.03117e-06
contig708.g17	331.162	8.17704	1.13808	5.42759	5.71212e-08	9.41242e-06
contig581.g43	1120.87	-5.02063	0.562065	-5.37416	7.69391e-08	1.25988e-05
contig896.g86	51.0081	9.21822	1.35146	5.34106	9.24063e-08	1.49481e-05
contig627.g48	194049	-4.63127	0.492654	-5.34102	9.24271e-08	1.49481e-05
contig390.g441	4085.52	5.29203	0.61705	5.33512	9.54838e-08	1.53477e-05
contig218.g22	155.734	7.15507	0.966489	5.33381	9.61709e-08	1.53639e-05
contig540.g99	32.958	9.41516	1.39129	5.3297	9.83741e-08	1.56206e-05
contig874.g6	38.057	9.46246	1.40132	5.32531	1.00784e-07	1.59068e-05
contig892.g31	1401.22	-4.71524	0.511745	-5.30585	1.12149e-07	1.75946e-05
contig127.g3	101.902	7.86183	1.1053	5.30337	1.13685e-07	1.77294e-05
contig608.g4	109.471	-4.88389	0.544527	-5.29615	1.18272e-07	1.83356e-05
contig588.g172	421.84	8.85519	1.29699	5.28548	1.25376e-07	1.93227e-05
contig678.g662	179.95	8.83619	1.29453	5.28083	1.28599e-07	1.97035e-05
contig542.g135	2450.32	-4.82611	0.535707	-5.27548	1.32407e-07	2.0169e-05
contig200.g74	1584.25	5.70391	0.704002	5.26123	1.43098e-07	2.16716e-05
contig570.g205	20.5605	23.8435	4.16395	5.24585	1.55562e-07	2.34236e-05
contig549.g251	27.93	-8.71018	1.28398	-5.22607	1.73153e-07	2.59234e-05
contig552.g324	156.191	6.70361	0.902588	5.21124	1.87582e-07	2.79241e-05
contig554.g584	1063.79	7.06584	0.980945	5.16425	2.41406e-07	3.56158e-05
contig494.g17	659.982	-4.81869	0.545854	-5.16381	2.4197e-07	3.56158e-05
contig516.g9	30.2859	8.99687	1.35947	5.14677	2.65011e-07	3.86e-05
contig330.g18	39.6649	9.56441	1.46978	5.14664	2.65191e-07	3.86e-05
contig13.g2	1152.52	-4.44877	0.477636	-5.12686	2.94621e-07	4.26469e-05
contig207.g794	982.054	-5.6093	0.704318	-5.12454	2.98266e-07	4.28494e-05
contig835.g33	28.5841	-8.82199	1.33141	-5.12389	2.99291e-07	4.28494e-05
contig595.g133	684.041	-4.36247	0.461407	-5.12014	3.0531e-07	4.34735e-05
contig643.g79	297.82	8.81457	1.33915	5.08871	3.60503e-07	5.1055e-05
contig289.g30	28.4923	9.18184	1.41526	5.07456	3.88401e-07	5.47102e-05
contig564.g1435	8.4877	-23.1327	4.17341	-5.06365	4.1131e-07	5.76273e-05
contig421.g385	122.821	6.39158	0.869595	5.05014	4.41486e-07	6.15262e-05
contig3.g604	216.262	7.85108	1.16335	5.02953	4.91682e-07	6.8159e-05
contig222.g293	0.353946	-22.9821	4.17442	-5.02636	4.99889e-07	6.8932e-05
contig760.g206	17.3653	-7.78104	1.15444	-5.00764	5.51011e-07	7.55837e-05
contig552.g93	72.0479	10.0543	1.61168	4.99749	5.80809e-07	7.91829e-05
contig549.g423	227.373	8.10193	1.22144	4.99569	5.8627e-07	7.91829e-05
contig119.g1695	259.842	8.43248	1.28761	4.99567	5.86316e-07	7.91829e-05
contig559.g40	87.473	22.6586	4.13766	4.99283	5.95023e-07	7.99467e-05
contig550.g29	144.407	7.96713	1.19576	4.99026	6.02995e-07	8.06044e-05
contig3.g84	92.1857	10.9844	1.80307	4.98284	6.26578e-07	8.33317e-05
contig764.g1028	32.2919	9.4594	1.49973	4.97384	6.56395e-07	8.68563e-05
contig119.g362	72.1693	-5.89807	0.784626	-4.96806	6.76261e-07	8.90354e-05
contig458.g18	37.0107	8.85208	1.38037	4.96394	6.90764e-07	9.0165e-05
contig119.g77	81.7249	10.7194	1.75664	4.96367	6.91724e-07	9.0165e-05
contig761.g12	8.77418	20.6282	3.75607	4.95948	7.06837e-07	9.12272e-05
contig762.g1	8.77418	20.6282	3.75607	4.95948	7.06837e-07	9.12272e-05
contig1.g75	89.7399	-7.00143	1.00937	-4.95499	7.23357e-07	9.29017e-05
contig564.g1116	0.481099	-22.6411	4.16658	-4.95396	7.27185e-07	9.29378e-05
contig54.g11	118.994	7.04274	1.01908	4.94834	7.48476e-07	9.51325e-05
contig95.g140	30.4552	8.95493	1.40574	4.94753	7.51619e-07	9.51325e-05
contig562.g461	2309.94	-4.53569	0.513084	-4.94206	7.73026e-07	9.73715e-05
contig390.g603	31.3241	9.22013	1.46729	4.92072	8.6228e-07	0.000108094
contig570.g392	106.189	9.69108	1.56898	4.90198	9.4877e-07	0.00011837
contig181.g21	850.27	-4.73532	0.558147	-4.90071	9.54909e-07	0.000118572
contig871.g32	1314.73	5.89937	0.796278	4.897	9.73125e-07	0.000120264
contig199.g56	20.1564	8.88791	1.40791	4.89228	9.96733e-07	0.000122603
contig920.g182	36.7884	8.93991	1.4193	4.88967	1.01007e-06	0.000123662
contig119.g1691	710.696	7.03572	1.03219	4.87869	1.06791e-06	0.000130137
contig564.g1096	25.4833	-8.60928	1.35586	-4.87459	1.09036e-06	0.000132257
contig28.g44	0.487562	-22.2816	4.16521	-4.86928	1.12006e-06	0.000135233
contig705.g693	1726.69	-4.86727	0.589906	-4.86055	1.17061e-06	0.000140131
contig764.g864	113.904	-5.31832	0.682722	-4.86043	1.17133e-06	0.000140131
contig457.g366	31.103	7.50465	1.13277	4.85945	1.1771e-06	0.000140182
contig562.g145	160.829	-7.32541	1.09638	-4.85727	1.19014e-06	0.000141093
contig891.g5	2210.52	-4.50481	0.516092	-4.85343	1.21344e-06	0.000143208
contig508.g28	436.739	4.03576	0.419643	4.85118	1.22731e-06	0.000144195
contig374.g35	428.15	4.0182	0.417039	4.83936	1.30258e-06	0.000152355
contig896.g90	94.7137	10.9552	1.85548	4.82637	1.39042e-06	0.000161907
contig516.g4	94.0996	10.945	1.85485	4.82248	1.41786e-06	0.000164371
contig812.g14	654.238	6.74013	0.983653	4.8189	1.44349e-06	0.000166285
contig811.g40	661.39	6.73568	0.982831	4.81841	1.44706e-06	0.000166285
contig678.g619	1566.54	5.29126	0.684306	4.80963	1.51208e-06	0.000172997
contig760.g29	1.72412	21.9617	4.16173	4.79648	1.61475e-06	0.000183941
contig119.g419	270.253	5.06141	0.638434	4.79518	1.62525e-06	0.000184336
contig839.g6	302.553	4.23171	0.466328	4.7857	1.70394e-06	0.000192428
contig705.g1158	109.022	4.8957	0.606023	4.77821	1.76866e-06	0.000198475
contig705.g1260	69.4384	6.47616	0.936876	4.77775	1.77264e-06	0.000198475
contig552.g57	129.774	9.40844	1.55144	4.7752	1.79533e-06	0.00020016
contig421.g556	32.8365	9.0746	1.48723	4.75689	1.96603e-06	0.000218262
contig540.g28	53.1947	7.68348	1.19618	4.75134	2.02069e-06	0.000223385
contig29.g4	30.7423	8.56879	1.38425	4.74539	2.08104e-06	0.000229089
contig89.g2205	1.06657	18.0275	3.39122	4.72618	2.28786e-06	0.000250803
contig552.g55	4.34918	-21.8074	4.19225	-4.72478	2.3037e-06	0.000251487
contig857.g37	27.8585	9.19037	1.52619	4.71133	2.46108e-06	0.000267553
contig199.g119	399.074	4.3373	0.49637	4.7088	2.49182e-06	0.000269776
contig678.g465	115.344	7.99058	1.27365	4.70347	2.55774e-06	0.000275773
contig291.g31	63.1424	10.432	1.79476	4.69813	2.6256e-06	0.000281649
contig705.g1394	453.613	4.67549	0.569558	4.69749	2.63374e-06	0.000281649
contig207.g34	55.4553	8.03086	1.28459	4.69478	2.66895e-06	0.000284254
contig544.g2392	0.34492	-21.6499	4.1921	-4.68737	2.76735e-06	0.000292357
contig89.g1864	0.34492	-21.6499	4.1921	-4.68737	2.76735e-06	0.000292357
contig5.g1	33.2766	8.08808	1.30092	4.67981	2.87137e-06	0.000302129
contig5.g10	177.037	5.98633	0.85211	4.67819	2.89419e-06	0.000303312
contig222.g71	288.56	8.54564	1.40002	4.67538	2.93413e-06	0.000306272
contig581.g28	0.839315	21.3449	4.14453	4.66758	3.04767e-06	0.000316861
contig390.g169	912.023	-3.58458	0.339614	-4.66584	3.07366e-06	0.0003183
contig691.g1870	1632.83	-3.2049	0.258963	-4.65278	3.27487e-06	0.000337628
contig560.g520	1.51931	-18.7818	3.60738	-4.65208	3.28608e-06	0.000337628
contig421.g378	131.385	5.96274	0.852272	4.64962	3.32552e-06	0.000340346
contig544.g1895	113.234	6.75753	1.02515	4.64081	3.47054e-06	0.000353806
contig101.g15	38.4589	7.75905	1.24235	4.63561	3.55887e-06	0.000361404
contig553.g161	26.8325	9.18202	1.55255	4.62594	3.72897e-06	0.000377216
contig483.g57	320.319	5.69294	0.798576	4.62441	3.75675e-06	0.000378564
contig572.g198	580.016	-3.56619	0.339095	-4.61875	3.86065e-06	0.000387544
contig289.g1	55.3387	10.2339	1.78451	4.61412	3.9477e-06	0.000393769
contig558.g2321	66.3798	10.3072	1.80049	4.61385	3.95272e-06	0.000393769
contig1.g255	103.878	8.70853	1.45503	4.61058	4.01538e-06	0.000398496
contig611.g25	800.264	4.64599	0.574552	4.6053	4.11866e-06	0.000407203
contig119.g209	28.6852	-6.75188	1.03201	-4.60449	4.13481e-06	0.000407263
contig546.g2694	0.993278	21.0604	4.14785	4.59525	4.3223e-06	0.000424136
contig69.g3	307.504	6.59181	0.999979	4.59191	4.39214e-06	0.000429381
contig612.g10	797.051	4.6609	0.580688	4.58232	4.59837e-06	0.000447871
contig95.g584	127.424	11.1714	2.0031	4.57862	4.68063e-06	0.000454195
contig3.g205	25.0172	8.08124	1.32981	4.573	4.80785e-06	0.000464818
contig89.g13	1721.65	-3.85931	0.406659	-4.57217	4.827e-06	0.000464953
contig878.g3	25.0796	-8.10465	1.33641	-4.56796	4.92502e-06	0.000472657
contig705.g970	173.189	7.62095	1.23158	4.564	5.01887e-06	0.000479906
contig669.g15	0.88199	20.9162	4.14825	4.56003	5.11464e-06	0.000487286
contig456.g20	12856.4	6.02206	0.885362	4.54285	5.54995e-06	0.000526844
contig551.g21	31.8255	-6.64592	1.02319	-4.54063	5.60863e-06	0.000530491
contig546.g3170	16.2997	8.62778	1.4612	4.53585	5.73731e-06	0.000540711
contig687.g17	534.52	7.40244	1.1915	4.53416	5.7834e-06	0.000542082
contig1.g329	40.8833	7.74718	1.2678	4.5332	5.80977e-06	0.000542082
contig688.g16	534.016	7.40026	1.19131	4.53305	5.81393e-06	0.000542082
contig557.g980	304.436	6.57137	1.00908	4.53023	5.8919e-06	0.000547404
contig560.g45	73.1118	6.82545	1.06547	4.52895	5.92781e-06	0.000548793
contig390.g395	198.174	4.04187	0.45182	4.51921	6.20707e-06	0.000572624
contig564.g244	36.4148	8.44794	1.4277	4.51633	6.29219e-06	0.00057844
contig171.g16	656.793	5.97104	0.879781	4.51367	6.37161e-06	0.000583693
contig421.g478	2147.9	-3.89953	0.42111	-4.51077	6.45938e-06	0.000589359
contig119.g109	27.2596	9.23926	1.60511	4.51014	6.47845e-06	0.000589359
contig1.g227	90.9583	-7.88042	1.30748	-4.49751	6.87543e-06	0.000623309
contig754.g3	0.282841	-20.8507	4.19225	-4.49656	6.90624e-06	0.000623943
contig268.g9	22.4171	-7.13163	1.14198	-4.49363	7.00187e-06	0.000630409
contig289.g44	33.7005	8.42991	1.43208	4.4899	7.12574e-06	0.000639364
contig572.g69	1.86787	-17.81	3.52895	-4.48008	7.4615e-06	0.000667205
contig920.g301	28.7575	9.30477	1.6319	4.47625	7.59654e-06	0.000676971
contig421.g462	87.6407	-6.94524	1.10535	-4.47391	7.6801e-06	0.000682097
contig24.g5	22.7254	8.15677	1.37862	4.46588	7.97396e-06	0.000705803
contig764.g869	273.746	-5.44743	0.772829	-4.46079	8.16584e-06	0.000720353
contig697.g5	121.486	5.58915	0.808024	4.44189	8.91732e-06	0.000784006
contig89.g2107	13.9164	8.12034	1.37833	4.44042	8.97853e-06	0.000786748
contig418.g400	24.3077	9.10623	1.60111	4.43831	9.06692e-06	0.000791845
contig478.g15	56.3791	10.0073	1.80697	4.43133	9.36557e-06	0.000815209
contig199.g1477	1821.99	4.22046	0.501351	4.42896	9.46905e-06	0.000821487
contig540.g41	4619.68	-3.79404	0.405585	-4.42334	9.71876e-06	0.000840368
contig42.g59	15047.1	-4.23775	0.506271	-4.42005	9.86761e-06	0.000848222
contig199.g1630	223.738	6.11116	0.930147	4.41991	9.87434e-06	0.000848222
contig289.g28	89.82	6.40201	0.996282	4.41844	9.94157e-06	0.000851206
contig418.g221	1202.61	5.94948	0.894295	4.41631	1.00401e-05	0.000856841
contig546.g30	67.8566	6.5936	1.04133	4.4113	1.02754e-05	0.000874078
contig595.g58	178.247	6.12275	0.934994	4.40939	1.03662e-05	0.000878948
contig557.g995	391.44	-4.15623	0.489483	-4.40512	1.05726e-05	0.000893552
contig152.g18	0.602568	20.2529	4.15446	4.39357	1.11504e-05	0.000939358
contig570.g224	140.791	5.24287	0.738302	4.39233	1.12142e-05	0.000941704
contig570.g530	643.161	5.87982	0.884424	4.38684	1.15012e-05	0.000962719
contig560.g166	127.263	9.5989	1.73416	4.38189	1.17653e-05	0.000981691
contig557.g843	16.2532	7.25993	1.20211	4.37559	1.21102e-05	0.00100726
contig562.g671	18.1265	-8.37198	1.45661	-4.37453	1.21693e-05	0.00100897
contig199.g757	423.178	10.9949	2.05793	4.37087	1.23754e-05	0.00102282
contig544.g1723	578.261	8.32027	1.44698	4.3679	1.2545e-05	0.00103321
contig310.g8	21.4627	8.31086	1.44503	4.36729	1.25799e-05	0.00103321
contig65.g48	16.1368	7.2544	1.20335	4.36647	1.2627e-05	0.00103383
contig156.g29	45.772	-7.76107	1.31965	-4.36561	1.26768e-05	0.00103468
contig600.g20	247.415	4.91537	0.667982	4.36444	1.27449e-05	0.00103701
contig483.g34	27.403	8.66891	1.5285	4.36304	1.28268e-05	0.00103978
contig271.g12	123.007	5.6308	0.832276	4.3625	1.28583e-05	0.00103978
contig217.g98	415.627	10.9718	2.05736	4.36083	1.29568e-05	0.00104452
contig1.g80	213.653	6.76931	1.09482	4.35626	1.32301e-05	0.00106328
contig562.g627	259.148	5.15253	0.723977	4.35446	1.33397e-05	0.00106881
contig562.g672	57.5819	9.44856	1.71253	4.34945	1.36481e-05	0.00109019
contig570.g186	42.0173	6.52321	1.04139	4.34342	1.40284e-05	0.00111715
contig705.g1333	589.623	6.27692	0.985156	4.34136	1.41602e-05	0.00112181
contig488.g40	192.176	8.05971	1.39621	4.34012	1.42406e-05	0.00112181
contig402.g96	169.206	7.62615	1.29635	4.33999	1.42492e-05	0.00112181
contig564.g312	21.391	8.69514	1.54271	4.33985	1.42582e-05	0.00112181
contig546.g51	16460.5	-3.50319	0.346708	-4.3356	1.4536e-05	0.00114025
contig562.g666	16.2389	-8.24263	1.44138	-4.33101	1.48424e-05	0.00116081
contig659.g37	72.553	-5.51157	0.811017	-4.32984	1.49221e-05	0.00116348
contig418.g216	398.974	4.02451	0.46764	4.3292	1.49654e-05	0.00116348
contig199.g1645	109.321	5.7103	0.857332	4.32773	1.50655e-05	0.0011678
contig636.g24	133.005	8.95841	1.60901	4.32466	1.52769e-05	0.00118069
contig156.g219	50.5618	-7.02788	1.16383	-4.32012	1.55945e-05	0.00120169
contig89.g2244	71.2527	5.83823	0.888694	4.31896	1.56765e-05	0.00120447
contig728.g685	198.189	-4.40976	0.558422	-4.3153	1.59388e-05	0.00122104
contig565.g180	31.477	-7.30693	1.23427	-4.29964	1.71074e-05	0.00130675
contig544.g1792	130.607	8.9323	1.61396	4.29521	1.74527e-05	0.00132924
contig1.g101	147.079	-4.50051	0.582654	-4.29159	1.77402e-05	0.00134723
contig790.g11	28.1631	8.21936	1.45334	4.27935	1.87442e-05	0.00141808
contig553.g190	28.369	9.00316	1.63667	4.27891	1.87814e-05	0.00141808
contig267.g126	44.9693	6.52538	1.05813	4.27677	1.89622e-05	0.00142761
contig2.g696	726.817	4.27925	0.533023	4.27608	1.90209e-05	0.00142793
contig2.g236	96.6174	5.97786	0.931457	4.27058	1.94963e-05	0.00145944
contig288.g18	526.713	4.48102	0.581615	4.26574	1.99245e-05	0.00148724
contig193.g31	1206.16	-3.08779	0.25513	-4.26367	2.01095e-05	0.00149597
contig546.g679	685.847	-4.75016	0.645099	-4.26316	2.01556e-05	0.00149597
contig764.g780	296.911	5.551	0.83346	4.26055	2.03921e-05	0.00150925
contig222.g291	26.4544	-8.48726	1.5233	-4.25869	2.0563e-05	0.00151761
contig466.g1	45.9194	10.0166	1.88751	4.24719	2.16465e-05	0.00159309
contig564.g280	51.1537	10.1095	1.91149	4.2425	2.21046e-05	0.00162224
contig95.g785	7.29362	19.6275	4.17073	4.22649	2.37361e-05	0.00173642
contig920.g254	275.852	9.56851	1.79096	4.22595	2.3793e-05	0.00173642
contig872.g12	15.7352	-8.69562	1.58618	-4.22124	2.42967e-05	0.00176826
contig89.g2219	309.308	5.44225	0.817012	4.21321	2.51763e-05	0.00182472
contig95.g472	41.6486	7.3929	1.28009	4.2129	2.52118e-05	0.00182472
contig457.g55	726.159	5.8028	0.903397	4.20945	2.55996e-05	0.00184769
contig876.g3	0.237118	-19.5846	4.17864	-4.20823	2.57384e-05	0.00185101
contig119.g1886	317.54	5.22764	0.767061	4.2078	2.57869e-05	0.00185101
contig554.g1	11.4801	7.89154	1.40105	4.20508	2.60986e-05	0.00186826
contig199.g1564	452.256	6.95201	1.18133	4.19189	2.76635e-05	0.00197489
contig2.g825	154.617	8.07733	1.45085	4.1888	2.80436e-05	0.00199658
contig544.g2626	144.137	-5.45795	0.826469	-4.184	2.86421e-05	0.00203367
contig920.g237	21.8372	8.78237	1.62149	4.18279	2.87947e-05	0.00203898
contig558.g175	108.407	6.30746	1.03045	4.18017	2.91294e-05	0.00205598
contig654.g41	108.37	6.30679	1.03041	4.17968	2.91918e-05	0.00205598
contig540.g88	169.353	8.29951	1.50794	4.17757	2.94639e-05	0.00206958
contig764.g720	296.48	-4.37415	0.568586	-4.17554	2.97277e-05	0.00208253
contig678.g112	22.0348	8.37019	1.52606	4.17428	2.98934e-05	0.00208855
contig764.g229	14.3803	7.92063	1.4189	4.1727	3.0101e-05	0.00209746
contig1.g444	20.9384	9.01772	1.68587	4.16266	3.14557e-05	0.00218605
contig375.g20	0.50454	-19.3375	4.17014	-4.15753	3.21711e-05	0.00222985
contig546.g3046	21.438	8.09054	1.46687	4.15206	3.29494e-05	0.00227777
contig364.g571	16.5544	-8.07231	1.46692	-4.13951	3.4805e-05	0.00239971
contig558.g1465	117.013	-5.11638	0.753028	-4.13847	3.49633e-05	0.0024043
contig421.g548	188.884	6.86992	1.17845	4.13249	3.58848e-05	0.00246121
contig199.g1001	25.5342	7.79357	1.40239	4.13123	3.60834e-05	0.00246837
contig896.g97	18.3416	8.50391	1.57528	4.12873	3.64774e-05	0.00248882
contig89.g2253	148.179	7.89145	1.42761	4.12678	3.6788e-05	0.0025035
contig553.g48	269.019	3.72867	0.419234	4.12341	3.73312e-05	0.00253388
contig560.g693	141.355	9.03657	1.70747	4.12104	3.77165e-05	0.0025505
contig920.g336	51.7131	6.33249	1.05139	4.12071	3.77708e-05	0.0025505
contig868.g48	0.493244	-19.1611	4.16863	-4.11672	3.84308e-05	0.0025884
contig80.g91	1066.47	-3.68303	0.409	-4.11499	3.87195e-05	0.0025984
contig758.g50	31.5622	6.53167	1.10135	4.11464	3.87776e-05	0.0025984
contig95.g834	0.710685	-19.079	4.15168	-4.11376	3.89273e-05	0.00260177
contig562.g273	107.676	6.44708	1.08241	4.10851	3.98218e-05	0.00265479
contig2.g233	131.445	4.76333	0.67269	4.10788	3.99315e-05	0.00265534
contig841.g26	79.3633	6.12125	1.00468	4.10204	4.09525e-05	0.00271634
contig842.g10	79.3888	6.11974	1.00458	4.10094	4.11471e-05	0.00272236
contig756.g9	57.5087	10.229	2.00793	4.09825	4.16291e-05	0.00274731
contig95.g625	2003.09	-3.72469	0.421021	-4.09644	4.19549e-05	0.00276186
contig883.g25	25.0086	-7.96088	1.461	-4.08001	4.50345e-05	0.00295715
contig199.g1366	40.9677	6.21724	1.03447	4.07671	4.56772e-05	0.0029881
contig920.g177	91.4761	6.03758	0.9905	4.0763	4.57575e-05	0.0029881
contig916.g26	82.1082	-7.04831	1.23859	-4.07584	4.5848e-05	0.0029881
contig3.g87	2.28437	18.913	4.15566	4.06987	4.70396e-05	0.00305816
contig1.g1020	869.272	5.83263	0.942268	4.06746	4.75294e-05	0.00308235
contig546.g159	46.7998	5.9983	0.983867	4.06386	4.82673e-05	0.00312248
contig3.g517	1165.7	4.3935	0.589233	4.06206	4.86423e-05	0.00313899
contig421.g225	255.017	4.62733	0.647988	4.05459	5.0223e-05	0.00323303
contig896.g81	69.7687	-7.09138	1.25612	-4.05326	5.05095e-05	0.0032435
contig294.g93	15.6645	8.28021	1.54974	4.05243	5.06885e-05	0.00324704
contig267.g252	50.6328	6.57902	1.13194	4.04527	5.22629e-05	0.00333973
contig2.g487	26.3403	8.70668	1.65826	4.04441	5.24561e-05	0.00334392
contig546.g31	251.62	4.8254	0.698889	4.0427	5.28385e-05	0.00336012
contig544.g182	96.3279	5.34099	0.826567	4.04201	5.29957e-05	0.00336196
contig546.g244	157.394	5.35394	0.831179	4.03516	5.45649e-05	0.00345314
contig564.g1036	33.7792	7.1266	1.27097	4.03363	5.49227e-05	0.00346741
contig95.g878	1056.86	5.55697	0.881997	4.03286	5.5102e-05	0.00347037
contig698.g12	14.8084	8.49151	1.61209	4.02676	5.65512e-05	0.00355309
contig547.g142	85.0578	6.37408	1.08672	4.02501	5.69723e-05	0.00357099
contig558.g2322	25.0467	7.17341	1.28654	4.02117	5.79101e-05	0.00362111
contig193.g37	13.241	8.32406	1.57334	4.01952	5.8318e-05	0.00363793
contig857.g28	66.107	-4.88725	0.719554	-4.01256	6.00639e-05	0.00373794
contig558.g1576	99.6524	5.00693	0.749629	4.01122	6.04052e-05	0.00375028
contig678.g211	166.496	6.82564	1.20337	4.01009	6.06959e-05	0.00375941
contig3.g534	15.7637	8.36771	1.58845	4.00875	6.104e-05	0.00376287
contig764.g459	27.893	-5.63086	0.905843	-4.00827	6.11657e-05	0.00376287
contig42.g33	48.0644	7.70218	1.42263	4.0082	6.11826e-05	0.00376287
contig390.g174	1110.34	6.46824	1.11558	4.00529	6.1942e-05	0.00380066
contig95.g470	54.4706	6.88467	1.22066	4.00165	6.29017e-05	0.00384643
contig1.g109	317.757	-3.83036	0.457435	-4.00135	6.29816e-05	0.00384643
contig887.g5	245.043	3.64051	0.410268	3.99862	6.37118e-05	0.00388197
contig549.g289	26.8199	9.02759	1.75806	3.99734	6.40574e-05	0.00389397
contig627.g66	48.2375	7.69286	1.42462	3.99606	6.44047e-05	0.00390603
contig886.g5	245.201	3.64299	0.411438	3.99329	6.51633e-05	0.00394291
contig920.g59	112.889	4.47183	0.619082	3.99274	6.53152e-05	0.00394299
contig606.g10	18.234	8.7093	1.6808	3.99172	6.55947e-05	0.00395076
contig546.g648	117.32	5.8969	0.976651	3.99007	6.60544e-05	0.00396932
contig119.g407	19.8164	-7.41123	1.35757	-3.98597	6.72061e-05	0.00402929
contig89.g1944	10.7265	7.7673	1.44871	3.98098	6.86309e-05	0.00410532
contig743.g45	143.421	9.21883	1.81619	3.97472	7.04626e-05	0.00420529
contig60.g25	19.5021	8.18191	1.55582	3.97341	7.0851e-05	0.00421886
contig199.g1392	92.9491	7.70051	1.43499	3.97252	7.11173e-05	0.00422511
contig512.g73	363.854	-4.76149	0.696411	-3.96532	7.32965e-05	0.00434472
contig3.g581	44.214	5.89571	0.982763	3.96404	7.36928e-05	0.00435836
contig214.g1	24.7342	7.79145	1.46186	3.96169	7.44217e-05	0.00439155
contig591.g1	41.189	7.5572	1.40425	3.95742	7.57645e-05	0.00445644
contig570.g268	66.6673	5.19208	0.806668	3.95711	7.58615e-05	0.00445644
contig294.g263	24.7147	8.12444	1.54828	3.95563	7.63318e-05	0.00447403
contig921.g2	45.9025	9.95705	2.01392	3.95104	7.78139e-05	0.00455072
contig251.g16	211.752	6.25026	1.07859	3.94057	8.12879e-05	0.0047433
contig267.g411	63.4361	5.59021	0.91179	3.93754	8.23209e-05	0.00479291
contig485.g21	1194.26	-3.32357	0.336505	-3.93329	8.37923e-05	0.00486775
contig200.g112	88.9001	6.15065	1.05552	3.93232	8.41285e-05	0.00487648
contig764.g414	37.9616	-6.07116	1.03642	-3.92809	8.56216e-05	0.00495207
contig421.g459	28.1707	6.83012	1.22998	3.92701	8.60099e-05	0.00496356
contig764.g331	15.9358	7.9428	1.51576	3.92068	8.82989e-05	0.00507833
contig549.g40	22.4041	8.25522	1.5956	3.9203	8.84372e-05	0.00507833
contig119.g395	0.728496	-18.3871	4.18048	-3.91992	8.85799e-05	0.00507833
contig734.g19	230.396	4.81066	0.717125	3.91934	8.87905e-05	0.00507928
contig544.g2163	15.451	5.69414	0.943002	3.91742	8.95003e-05	0.00510873
contig553.g414	42.0275	5.78096	0.965399	3.91648	8.9853e-05	0.00511771
contig548.g9	83.0753	9.83345	2.00146	3.91386	9.08314e-05	0.00515302
contig285.g26	445.096	-4.4626	0.629213	-3.91377	9.08663e-05	0.00515302
contig544.g664	81.8851	9.82502	2.00234	3.90793	9.30894e-05	0.0052677
contig421.g605	33.8665	6.30002	1.10112	3.90512	9.41798e-05	0.00531791
contig547.g629	79.2517	9.77847	1.99789	3.89334	9.88723e-05	0.00557087
contig560.g135	270.239	4.86108	0.735448	3.89025	0.000100141	0.00563026
contig858.g6	141.813	4.78276	0.716388	3.88444	0.000102567	0.0057543
contig395.g73	1559.61	4.32341	0.598352	3.88302	0.000103168	0.00576407
contig685.g29	160.154	9.9087	2.03676	3.88299	0.000103181	0.00576407
contig554.g230	59.6553	-5.41006	0.878813	-3.8803	0.000104329	0.0058158
contig558.g2314	12.1626	7.68116	1.46702	3.87257	0.000107692	0.00599053
contig808.g27	4309.21	-3.2148	0.313786	-3.87142	0.000108205	0.0060063
contig557.g1114	29.4049	6.02745	1.04091	3.86917	0.000109208	0.00604917
contig552.g413	276.792	5.84286	0.995201	3.86139	0.000112744	0.00623185
contig259.g17	349.469	5.10354	0.804553	3.85748	0.000114563	0.00631904
contig143.g52	11.1319	7.78543	1.50145	3.85322	0.000116574	0.00641649
contig1.g324	542.397	5.3896	0.880055	3.85158	0.000117359	0.00644611
contig95.g542	230.414	5.97304	1.032	3.84985	0.00011819	0.0064782
contig699.g9	15.5966	8.43695	1.67312	3.84728	0.000119438	0.00653295
contig757.g20	116.511	7.71543	1.48684	3.84402	0.000121035	0.00660648
contig381.g5	14.2518	8.26261	1.63021	3.84159	0.000122242	0.00664467
contig387.g24	14.2518	8.26261	1.63021	3.84159	0.000122242	0.00664467
contig119.g1690	127.593	5.14616	0.819567	3.83881	0.000123635	0.0067012
contig267.g343	311.308	-4.41486	0.629116	-3.83849	0.000123793	0.0067012
contig553.g17	16.2625	8.58315	1.71569	3.83703	0.000124529	0.00672715
contig634.g56	36.1148	6.13289	1.07742	3.8359	0.000125105	0.00673478
contig764.g861	266.943	6.19246	1.09301	3.83569	0.000125211	0.00673478
contig544.g1822	439.276	4.73348	0.712727	3.83524	0.000125442	0.00673478
contig478.g14	22.8473	6.99699	1.30394	3.83223	0.000126987	0.00680379
contig106.g4	111.739	5.07603	0.803289	3.8293	0.00012851	0.00687138
contig560.g53	304.108	4.4361	0.636323	3.82841	0.000128976	0.00687551
contig558.g2349	30.9404	7.70236	1.48959	3.82814	0.000129113	0.00687551
contig181.g7	21.2627	7.70646	1.49088	3.82758	0.000129408	0.00687727
contig53.g11	81.1676	6.59348	1.20039	3.82664	0.000129902	0.00688956
contig764.g678	4417.71	-3.20996	0.316241	-3.82606	0.000130213	0.00689207
contig858.g8	378.33	5.07035	0.803168	3.8228	0.000131947	0.0069698
contig544.g1978	35.4419	-6.89807	1.28541	-3.8105	0.000138687	0.00731106
contig705.g1290	44.5016	5.34745	0.879908	3.80432	0.000142193	0.00748084
contig475.g19	39.9896	4.93428	0.772257	3.79961	0.000144924	0.00760926
contig546.g2886	35.4497	6.11238	1.08259	3.79865	0.000145485	0.00762342
contig483.g30	86.0773	5.93786	1.03797	3.79381	0.000148354	0.00775822
contig581.g39	11711.4	-4.21836	0.585214	-3.79068	0.000150234	0.0078409
contig355.g18	2596.63	3.69111	0.446651	3.7862	0.000152968	0.00796774
contig705.g695	11990.4	-4.21905	0.58635	-3.78452	0.000154006	0.00800585
contig89.g2050	16.2943	7.27213	1.39355	3.78323	0.000154805	0.00803146
contig3.g577	132.18	5.49997	0.926639	3.77706	0.000158689	0.00821672
contig489.g75	381.17	4.28877	0.606422	3.77422	0.000160511	0.00826702
contig816.g23	133.154	-3.99408	0.528358	-3.7741	0.000160584	0.00826702
contig253.g18	178.957	5.45013	0.914168	3.77407	0.000160607	0.00826702
contig119.g1698	119.579	4.85797	0.760343	3.7588	0.000170734	0.00877102
contig438.g24	0.420863	-17.7126	4.18352	-3.75584	0.000172763	0.0088579
contig553.g111	598.503	-3.39014	0.370754	-3.74949	0.000177193	0.00906729
contig471.g8	1.34402	17.5666	4.15839	3.74342	0.000181536	0.00927141
contig915.g6	572.327	3.78527	0.477105	3.74188	0.000182645	0.00929593
contig546.g171	110.038	6.07033	1.08781	3.74177	0.000182725	0.00929593
contig728.g892	0.577109	-17.6213	4.17566	-3.74103	0.000183267	0.00930541
contig691.g623	10.9866	8.00337	1.60574	3.7387	0.000184973	0.00935813
contig914.g10	565.071	3.84098	0.492419	3.73864	0.00018502	0.00935813
contig371.g54	285.552	4.35036	0.6307	3.72658	0.000194092	0.0097981
contig5.g23	147.508	4.04092	0.548306	3.72222	0.000197479	0.00994992
contig199.g89	17.8776	7.61637	1.50963	3.72035	0.000198945	0.0100045
contig815.g9	51.0635	5.66956	0.986947	3.7181	0.000200729	0.0100749
contig550.g3	14.6854	8.49246	1.74672	3.71695	0.000201645	0.0101015
contig390.g444	41.8233	7.58081	1.50199	3.71562	0.00020271	0.0101294
contig89.g2250	43.1404	5.78966	1.02002	3.71529	0.000202975	0.0101294
contig119.g1620	53.7788	10.0809	2.1769	3.71208	0.00020556	0.0102389
contig570.g60	11.3255	8.0917	1.64228	3.70929	0.000207843	0.010333
contig119.g1744	76.3822	-4.9098	0.784598	-3.70865	0.000208365	0.0103393
contig206.g37	576.592	3.757	0.473874	3.70773	0.000209122	0.0103573
contig570.g152	12.2602	-6.83347	1.30388	-3.70698	0.000209743	0.0103684
contig557.g1162	3.4672	17.4572	4.17356	3.7036	0.000212559	0.0104764
contig89.g2463	0.995415	17.3999	4.15947	3.70238	0.00021359	0.0104764
contig546.g452	30.9029	7.30458	1.43278	3.70229	0.000213665	0.0104764
contig421.g228	376.049	4.79636	0.755329	3.70218	0.000213755	0.0104764
contig844.g30	201.996	4.37237	0.640838	3.70198	0.000213926	0.0104764
contig475.g26	27.9825	7.55203	1.50133	3.69807	0.000217243	0.0106189
contig557.g662	83.3237	5.65548	0.989153	3.69557	0.000219397	0.0107043
contig592.g5	329.304	-3.63937	0.444984	-3.68411	0.000229502	0.0111765
contig554.g556	0.370801	-17.3848	4.18028	-3.68034	0.000232927	0.0113222
contig558.g2334	50.9116	5.20535	0.871643	3.67736	0.000235658	0.0114338
contig89.g2442	181.786	5.41011	0.927608	3.67624	0.000236697	0.011463
contig747.g13	185.633	4.04874	0.55739	3.6756	0.000237288	0.0114704
contig163.g19	64.112	5.37673	0.919618	3.67188	0.000240774	0.0116175
contig691.g328	473.618	3.69069	0.460794	3.66907	0.000243432	0.0117241
contig814.g23	99.4462	5.43175	0.935621	3.66788	0.000244568	0.0117572
contig492.g1	113.189	5.54259	0.966097	3.66691	0.000245496	0.0117802
contig853.g4	37.7655	9.7354	2.11016	3.66579	0.000246577	0.0118104
contig418.g7	37.8615	9.59177	2.0723	3.66345	0.000248836	0.0118834
contig2.g458	61.4526	6.4892	1.22552	3.66308	0.000249198	0.0118834
contig533.g1	2.96892	17.2852	4.1736	3.66236	0.000249903	0.0118834
contig89.g2346	0.557036	-17.3028	4.17842	-3.66235	0.000249913	0.0118834
contig691.g20	35.1477	5.85318	1.05241	3.66128	0.000250955	0.0119012
contig627.g25	265.822	5.89956	1.06515	3.66104	0.000251197	0.0119012
contig330.g226	81.3069	6.25245	1.16191	3.65987	0.000252344	0.0119199
contig3.g381	178.522	4.79919	0.764866	3.65971	0.000252502	0.0119199
contig567.g66	0.938293	17.2355	4.16511	3.65788	0.000254308	0.0119836
contig478.g23	11.6545	7.59121	1.53011	3.65413	0.000258051	0.0121381
contig199.g134	12.9901	7.85644	1.60326	3.65284	0.000259354	0.0121776
contig3.g633	15.9067	-7.64445	1.54552	-3.65213	0.000260072	0.0121798
contig591.g53	328.083	-3.62264	0.44433	-3.65188	0.000260332	0.0121798
contig89.g1227	70.9884	5.09787	0.85101	3.64022	0.000272401	0.0127218
contig199.g1599	53.5054	8.3362	1.74186	3.6376	0.000275193	0.0128293
contig891.g10	119.643	4.50697	0.689399	3.63646	0.000276406	0.0128629
contig562.g456	119.39	4.50431	0.688788	3.63583	0.000277088	0.0128718
contig546.g346	304.789	7.45962	1.50384	3.63044	0.000282933	0.0131201
contig552.g360	21.6974	8.22442	1.71615	3.62697	0.000286767	0.0132744
contig834.g38	534.314	7.7454	1.58712	3.62	0.000294598	0.0136128
contig570.g379	1593.94	-3.85603	0.512799	-3.61941	0.000295272	0.0136199
contig557.g1138	35.6291	7.59896	1.54793	3.61705	0.000297974	0.0137204
contig119.g108	150.885	6.47071	1.23786	3.61166	0.000304246	0.0139846
contig678.g29	384.82	-4.48019	0.687303	-3.60858	0.000307874	0.0141203
contig536.g4	1.53447	17.0549	4.17237	3.60824	0.000308276	0.0141203
contig588.g175	7651.97	4.42319	0.672014	3.60587	0.000311115	0.0142255
contig680.g9	130.335	5.44242	0.956353	3.59953	0.000318797	0.0145379
contig267.g479	73.1751	5.13802	0.871837	3.59932	0.000319056	0.0145379
contig483.g28	48.5137	5.89307	1.08284	3.59525	0.000324082	0.0147412
contig546.g2353	460.248	-3.43234	0.398945	-3.59031	0.000330281	0.0149972
contig476.g25	29.6231	7.39271	1.50275	3.58855	0.000332521	0.015066
contig828.g12	0.950918	-17.036	4.19039	-3.58822	0.000332947	0.015066
contig845.g8	1.7724	-17.0025	4.18228	-3.58717	0.000334292	0.0151008
contig206.g192	29.4775	7.39018	1.50295	3.58639	0.000335286	0.0151196
contig552.g366	20.4192	6.66408	1.3033	3.57867	0.000345347	0.0155466
contig739.g15	8.50947	7.33615	1.49141	3.57792	0.000346338	0.0155624
contig764.g739	292.558	4.06964	0.578514	3.57751	0.000346886	0.0155624
contig468.g140	12.117	-7.50365	1.54085	-3.57182	0.000354504	0.0158651
contig691.g275	135.001	5.43752	0.962468	3.57157	0.000354846	0.0158651
contig646.g25	34.8902	7.31092	1.4877	3.56989	0.00035713	0.0159181
contig646.g14	48.9821	6.55196	1.27513	3.56981	0.000357247	0.0159181
contig287.g28	10.2991	7.48068	1.53561	3.56907	0.000358257	0.0159361
contig716.g21	41.1019	5.8925	1.094	3.55804	0.00037363	0.0165917
contig717.g17	44.5002	5.39486	0.954505	3.55667	0.000375589	0.0166505
contig119.g1864	271.07	4.37414	0.667751	3.55542	0.000377372	0.0167012
contig917.g28	0.731788	16.7997	4.16501	3.55335	0.000380355	0.0168049
contig468.g64	69.68	7.6719	1.59699	3.55162	0.000382861	0.0168871
contig1.g312	156.137	3.97666	0.557261	3.5471	0.000389501	0.0171354
contig49.g7	23.9863	-6.0398	1.13909	-3.54651	0.000390373	0.0171354
contig119.g321	73.2945	5.84086	1.08301	3.54645	0.000390453	0.0171354
contig549.g146	27.849	7.22061	1.47309	3.54398	0.000394131	0.017252
contig109.g48	20.6566	6.57296	1.29042	3.54379	0.000394426	0.017252
contig294.g399	0.343326	-16.8268	4.18499	-3.54285	0.000395829	0.0172845
contig872.g13	578.707	-3.83287	0.517433	-3.54223	0.000396761	0.0172964
contig627.g65	123.922	4.31327	0.653197	3.54145	0.000397934	0.0173187
contig782.g2	0.319157	-16.8174	4.18557	-3.54011	0.000399962	0.0173781
contig664.g8	63.7251	4.90831	0.821945	3.53832	0.000402675	0.0174665
contig595.g17	84.7766	7.85047	1.65366	3.5379	0.00040333	0.0174665
contig546.g367	211.126	4.2639	0.640457	3.53481	0.000408063	0.0176423
contig546.g974	964.829	3.01053	0.286354	3.52896	0.0004172	0.0180076
contig42.g51	10.2488	6.92302	1.39567	3.52736	0.000419731	0.0180871
contig752.g23	8.79297	7.62141	1.59539	3.52353	0.000425836	0.0183201
contig119.g735	0.688349	-16.7432	4.18851	-3.51992	0.00043168	0.018541
contig468.g54	1882.27	3.46653	0.416788	3.51865	0.000433755	0.0185997
contig145.g3	14.9735	8.21925	1.76816	3.51735	0.00043588	0.0186602
contig705.g1197	21.1255	7.65122	1.60702	3.51659	0.000437128	0.0186831
contig278.g18	358.092	4.36038	0.671946	3.51276	0.000443478	0.0189237
contig920.g321	1044.34	4.35986	0.671971	3.51185	0.000444999	0.0189577
contig546.g622	0.7267	16.6521	4.17692	3.50787	0.000451715	0.0191832
contig181.g33	177.791	-4.41013	0.68707	-3.50784	0.000451756	0.0191832
contig678.g362	15.3197	8.31466	1.80056	3.50706	0.000453086	0.0191865
contig29.g5	50.1849	-6.15702	1.18537	-3.50694	0.000453299	0.0191865
contig279.g36	24.4769	7.32196	1.51798	3.50596	0.000454961	0.0192258
contig814.g6	13.2047	7.80861	1.65707	3.50536	0.00045599	0.0192382
contig588.g184	7274.86	4.3458	0.669657	3.50299	0.000460073	0.0193671
contig200.g17	48.8176	-5.01374	0.8604	-3.50273	0.000460524	0.0193671
contig352.g13	24.9868	6.16624	1.19075	3.49885	0.000467263	0.019619
contig418.g220	45.4487	6.97841	1.42351	3.49729	0.000470014	0.019654
contig488.g26	13.5162	6.73755	1.35469	3.49715	0.000470262	0.019654
contig267.g374	994.241	3.63591	0.467792	3.4971	0.000470345	0.019654
contig359.g2	51.0529	5.83328	1.09813	3.49073	0.000481698	0.0200963
contig560.g231	161.411	5.98141	1.14138	3.48824	0.000486207	0.0202506
contig300.g21	59.7475	5.8079	1.09177	3.48784	0.000486942	0.0202506
contig809.g16	4072.77	-3.13512	0.32557	-3.48656	0.000489271	0.0203152
contig564.g250	138.246	7.30016	1.5224	3.48146	0.000498697	0.0206738
contig126.g24	1555.5	3.159	0.334109	3.46893	0.000522542	0.0216281
contig57.g45	75.5977	5.5593	1.02689	3.4661	0.000528062	0.0218221
contig267.g161	356.906	4.03389	0.58695	3.46518	0.000529881	0.0218628
contig565.g3	51296	-3.38581	0.400215	-3.46266	0.00053486	0.0220336
contig27.g19	309.605	4.39256	0.69199	3.45751	0.000545199	0.0224242
contig199.g293	53.8321	-5.03967	0.879692	-3.45538	0.000549515	0.0225663
contig560.g69	463.959	4.6453	0.765849	3.45407	0.000552197	0.0226409
contig918.g56	262.802	3.89296	0.548882	3.44875	0.000563198	0.0230375
contig28.g39	87.6915	5.1807	0.922333	3.44854	0.000563628	0.0230375
contig750.g167	366.397	5.22336	0.935045	3.44728	0.00056626	0.023109
contig1.g42	0.485835	16.3424	4.16427	3.44417	0.000572825	0.0233399
contig790.g5	80.4114	5.7166	1.07923	3.44375	0.000573698	0.0233399
contig564.g261	123.532	4.8674	0.832799	3.44309	0.000575099	0.0233448
contig565.g184	247.553	4.3165	0.672843	3.44286	0.0005756	0.0233448
contig289.g20	123.463	4.86614	0.832598	3.44241	0.000576559	0.0233475
contig721.g5	2629.97	4.18738	0.635532	3.44181	0.000577828	0.0233628
contig230.g20	427.51	8.28425	1.82679	3.44005	0.000581614	0.0234796
contig421.g503	34.379	6.51812	1.31429	3.4377	0.00058667	0.0236473
contig287.g17	217.274	4.21805	0.64539	3.43675	0.000588729	0.0236835
contig296.g17	56.77	-4.54463	0.740481	-3.43646	0.000589376	0.0236835
contig95.g713	57.5938	5.73552	1.08778	3.43406	0.000594613	0.0238533
contig719.g78	0.804754	16.2817	4.15929	3.43369	0.000595422	0.0238533
contig662.g17	13.6554	7.38329	1.56843	3.43228	0.000598529	0.0239412
contig89.g2189	42.2464	6.52637	1.31976	3.42971	0.000604234	0.0241325
contig266.g9	38.5837	7.3553	1.56232	3.42779	0.000608527	0.024267
contig607.g5	75.6189	5.23935	0.945424	3.42635	0.000611759	0.0243588
contig119.g1919	18.1845	7.05576	1.47724	3.42245	0.000620599	0.0246733
contig549.g669	313.063	5.4634	1.01217	3.42176	0.000622179	0.0246986
contig267.g226	139.607	4.2343	0.653294	3.42005	0.000626092	0.0248164
contig560.g246	13.2582	6.5111	1.31939	3.41908	0.000628327	0.0248673
contig815.g5	138.554	6.11856	1.20501	3.41786	0.000631164	0.0249419
contig403.g34	313.361	5.46004	1.01282	3.41625	0.000634907	0.0250278
contig918.g13	150.981	5.08432	0.902877	3.4161	0.000635249	0.0250278
contig552.g368	48.4561	5.84371	1.12653	3.412	0.00064488	0.0253692
contig222.g396	119.364	4.69549	0.790441	3.41011	0.000649371	0.0255075
contig711.g5	10.7414	7.64589	1.65712	3.40705	0.000656702	0.0257569
contig753.g15	12.6395	-7.14061	1.50955	-3.40539	0.000660688	0.0258745
contig549.g211	13.1592	8.13735	1.80323	3.40353	0.000665222	0.0260132
contig562.g355	43.4442	5.05461	0.900068	3.39375	0.000689418	0.0269192
contig691.g621	0.402452	16.1384	4.16675	3.39314	0.000690952	0.0269389
contig678.g79	56.0832	4.86627	0.847931	3.38031	0.000724031	0.0281866
contig294.g49	47.8446	-4.51643	0.744608	-3.37953	0.000726089	0.0282008
contig390.g239	416.549	4.40813	0.712679	3.37899	0.000727531	0.0282008
contig896.g80	130.663	4.1211	0.627739	3.37895	0.000727624	0.0282008
contig867.g10	53.2111	5.40624	1.00913	3.3754	0.000737071	0.0285248
contig678.g251	835.671	4.07565	0.615545	3.37205	0.000746103	0.0288317
contig558.g1892	19.287	7.69473	1.68933	3.37099	0.000748989	0.0289006
contig567.g244	0.417041	16.0407	4.16703	3.36948	0.000753092	0.0290162
contig705.g1376	25.9252	6.76192	1.41482	3.36573	0.000763401	0.0293702
contig89.g2430	97.893	4.39884	0.71373	3.36099	0.00077663	0.0298353
contig558.g1807	10.782	7.92613	1.76346	3.36051	0.000777983	0.0298436
contig678.g139	991.476	3.10659	0.329353	3.35987	0.000779779	0.0298687
contig663.g10	62.5229	4.72973	0.812804	3.35842	0.000783908	0.0299831
contig95.g678	38.573	6.47633	1.33312	3.35778	0.000785698	0.0300077
contig150.g64	811.579	3.49765	0.446127	3.357	0.000787929	0.0300491
contig2.g225	58.0494	4.97987	0.888966	3.35207	0.000802108	0.0305454
contig95.g543	66.5202	5.77314	1.12656	3.34927	0.000810249	0.0308106
contig713.g20	54.6316	5.08663	0.922986	3.34418	0.00082526	0.031336
contig866.g13	50.3666	5.37063	1.00885	3.34106	0.000834602	0.0316448
contig678.g503	11.5756	-5.39385	1.01646	-3.33888	0.000841171	0.0318478
contig1.g174	1024.14	-4.26983	0.681069	-3.33274	0.00085994	0.0324678
contig25.g27	393.732	6.45489	1.33671	3.33272	0.000860025	0.0324678
contig552.g32	185.819	4.35986	0.708601	3.33031	0.000867502	0.032703
contig546.g3103	391.638	6.44774	1.33655	3.32777	0.000875455	0.0329274
contig560.g347	15.928	-6.09134	1.22952	-3.3276	0.00087597	0.0329274
contig404.g96	293.262	4.78569	0.837684	3.32546	0.000882719	0.033109
contig588.g11	145.667	3.9911	0.59878	3.32527	0.000883329	0.033109
contig867.g6	145.627	3.99053	0.598688	3.32483	0.000884727	0.0331141
contig558.g2272	119.991	4.2396	0.673801	3.32383	0.000887889	0.033185
contig1.g232	57.1318	-4.96773	0.893091	-3.32298	0.0008906	0.0332389
contig565.g249	2793.74	4.16041	0.65057	3.3208	0.000897605	0.0334527
contig722.g4	2793.37	4.15976	0.65061	3.31959	0.000901501	0.0335502
contig89.g2228	401.193	4.65233	0.799096	3.31917	0.000902858	0.033553
contig705.g1370	109.087	5.15068	0.949804	3.31719	0.000909288	0.0337441
contig546.g3044	37.5284	-5.90594	1.178	-3.31573	0.000914033	0.0338722
contig705.g1456	256.589	4.51871	0.75979	3.31501	0.000916385	0.0339114
contig199.g1348	110.336	5.43051	1.0351	3.3142	0.000919062	0.0339625
contig665.g31	57.3105	4.79697	0.845214	3.30918	0.000935691	0.0345283
contig553.g315	11.5358	7.65622	1.71068	3.3064	0.000945015	0.0348233
contig24.g3	38.8609	-5.88609	1.17575	-3.3052	0.000949086	0.0349242
contig764.g1	68.6185	5.05505	0.925371	3.30144	0.000961915	0.0353467
contig896.g74	878.754	3.35359	0.410285	3.29914	0.000969805	0.0355867
contig359.g29	9.83363	7.66579	1.71971	3.29461	0.000985566	0.0361145
contig695.g2	115.206	5.31018	1.00502	3.29364	0.000988981	0.036189
contig302.g91	51.1118	5.6323	1.10417	3.28963	0.0010032	0.0366582
contig362.g44	287.734	4.17925	0.662926	3.28732	0.00101145	0.0369081
contig199.g1649	14.1433	-7.17842	1.57575	-3.28632	0.00101507	0.0369888
contig488.g22	27.1355	6.70153	1.43237	3.28234	0.00102948	0.0374615
contig437.g2	278.19	3.85446	0.565609	3.2787	0.00104286	0.037896
contig330.g32	0.444593	15.6863	4.18054	3.27382	0.00106105	0.0385033
contig558.g1220	0.439303	15.6727	4.17936	3.27147	0.00106989	0.0387085
contig921.g9	12.778	9.04985	2.15504	3.27134	0.00107039	0.0387085
contig3.g17	128.034	4.95204	0.90245	3.27114	0.00107113	0.0387085
contig661.g14	12.9616	7.53957	1.69396	3.27019	0.00107474	0.0387854
contig119.g712	99.9237	7.21672	1.59665	3.2673	0.0010858	0.0391307
contig556.g42	12.3864	8.07138	1.85985	3.26444	0.0010968	0.039428
contig549.g1422	30.6058	7.39899	1.65391	3.26437	0.00109706	0.039428
contig95.g703	5346.88	3.11853	0.342891	3.26207	0.00110603	0.0396959
contig675.g16	20.5632	6.84759	1.48626	3.2616	0.00110785	0.0397069
contig558.g2268	20.8032	6.67893	1.43512	3.2603	0.00111294	0.0398348
contig792.g6	12.7835	7.2475	1.61003	3.25925	0.00111706	0.0399034
contig206.g68	32.0648	-6.08078	1.25214	-3.25904	0.0011179	0.0399034
contig832.g35	281.347	4.71431	0.836051	3.24658	0.001168	0.0415791
contig351.g18	12.8642	6.37346	1.3471	3.24658	0.00116802	0.0415791
contig594.g48	38.8167	8.43904	1.98419	3.24517	0.0011738	0.0417264
contig300.g22	12.0636	7.70137	1.75708	3.2448	0.00117535	0.0417264
contig916.g20	9.52071	7.5541	1.71454	3.23941	0.00119778	0.0424147
contig705.g1027	34.8345	5.33563	1.02972	3.23936	0.00119797	0.0424147
contig750.g39	8.45551	7.52728	1.70752	3.23702	0.00120784	0.0427062
contig546.g569	625.697	3.85421	0.572919	3.23642	0.00121038	0.0427084
contig705.g1228	347.531	-4.07271	0.640468	-3.23624	0.00121116	0.0427084
contig553.g214	35.4758	5.87627	1.19924	3.23227	0.0012281	0.0432475
contig209.g18	31.6709	5.86794	1.19706	3.2312	0.0012327	0.0433514
contig3.g598	7.98438	7.01142	1.55143	3.23019	0.00123708	0.0434471
contig546.g361	8.23111	6.88161	1.51174	3.22913	0.00124169	0.0435506
contig95.g495	26.8086	5.8703	1.20063	3.22356	0.00126607	0.0443462
contig207.g808	0.680601	-15.5103	4.19225	-3.22268	0.00126998	0.0444239
contig199.g86	73.0716	5.87665	1.20355	3.22102	0.00127734	0.0446218
contig1.g473	30.2357	-6.42017	1.37355	-3.21807	0.00129055	0.0450233
contig560.g375	180.022	5.457	1.07514	3.2154	0.00130265	0.0453849
contig495.g42	10.5599	-6.24408	1.32037	-3.21431	0.00130758	0.045496
contig472.g9	99.704	5.35797	1.04671	3.20812	0.00133605	0.0464252
contig750.g138	524.533	-3.7522	0.546656	-3.20531	0.00134919	0.0468195
contig816.g49	13.0699	8.14039	1.91952	3.19893	0.00137941	0.0478049
contig199.g32	48.3471	6.67677	1.46222	3.19839	0.00138196	0.0478299
contig580.g240	0.948861	15.362	4.18197	3.19514	0.00139764	0.0483089
contig764.g452	32.047	5.53136	1.10681	3.19057	0.00141993	0.0490145
contig3.g147	1130.53	3.13527	0.355918	3.18971	0.00142417	0.0490421
contig705.g1340	151.017	4.2457	0.70406	3.18965	0.00142447	0.0490421
contig319.g46	26.9553	6.37757	1.37302	3.18827	0.00143126	0.0492112
contig558.g1940	11.3167	-7.81652	1.82663	-3.18429	0.0014511	0.0498282

## Sheet: 14DAHvsAH
	baseMean	log2FoldChange	lfcSE	stat	pvalue	padj
contig595.g148	137.81	18.4846	1.68535	9.78112	1.35699e-22	3.55531e-18
contig557.g1157	11.2924	19.2651	1.82104	9.48092	2.52062e-21	3.30201e-17
contig897.g13	8.99577	-21.123	2.2693	-8.42683	3.55146e-17	3.10161e-13
contig753.g10	54.349	-20.237	2.18934	-8.32991	8.09032e-17	5.29916e-13
contig558.g1906	41.6455	18.6733	2.02435	8.23634	1.77563e-16	9.30429e-13
contig544.g105	42.7692	22.7822	2.66861	7.78765	6.82653e-15	2.98092e-11
contig278.g31	1.66242	-24.8994	3.21986	-7.11194	1.14424e-12	4.15777e-09
contig267.g189	14.9411	-17.0886	2.12588	-7.09759	1.26955e-12	4.15777e-09
contig570.g234	30.3849	14.4758	1.81644	6.86828	6.49798e-12	1.89163e-08
contig588.g174	253.883	7.40626	0.807429	6.69564	2.14723e-11	5.62576e-08
contig679.g24	343.109	6.92332	0.737134	6.67901	2.40569e-11	5.72991e-08
contig278.g49	15.3106	-16.8425	2.26649	-6.54866	5.80543e-11	1.26752e-07
contig206.g11	1053.01	5.43793	0.541199	6.35242	2.11947e-10	4.27154e-07
contig456.g83	87.3206	7.46203	0.880107	6.2061	5.43162e-10	1.01649e-06
contig784.g13	23.3377	-22.4419	3.35415	-6.09451	1.09771e-09	1.91734e-06
contig785.g1	28.2622	-20.1783	3.05537	-5.94963	2.68757e-09	4.4009e-06
contig678.g379	386.84	6.34738	0.735597	5.91	3.42109e-09	5.2725e-06
contig920.g164	0.982271	-26.2018	4.17503	-5.79679	6.75966e-09	9.83906e-06
contig413.g14	0.763613	-25.9299	4.17659	-5.72953	1.00711e-08	1.37792e-05
contig546.g563	39.0981	-8.04294	1.05606	-5.72215	1.05185e-08	1.37792e-05
contig498.g4	0.772073	-25.5775	4.17558	-5.64652	1.63725e-08	2.04266e-05
contig588.g34	3.07168	17.3846	2.80993	5.47509	4.37293e-08	5.02011e-05
contig544.g2206	1.22809	-24.7615	4.15833	-5.47372	4.40696e-08	5.02011e-05
contig791.g32	13.7194	-21.3933	3.56981	-5.43259	5.55408e-08	6.0632e-05
contig199.g1645	109.321	6.63981	0.857116	5.41328	6.18819e-08	6.48522e-05
contig558.g94	0.385135	-24.1295	4.16453	-5.31381	1.07356e-07	0.000108182
contig453.g15	0.462469	-23.2823	4.17354	-5.09935	3.40829e-07	0.00033073
contig549.g218	106.277	5.39754	0.675834	5.02719	4.97718e-07	0.000465721
contig222.g293	0.353946	-22.8116	4.17442	-4.9855	6.18033e-07	0.000558361
contig199.g1104	0.710367	-22.5292	4.16784	-4.92561	8.40955e-07	0.000712111
contig564.g1116	0.481099	-22.5214	4.16658	-4.92524	8.42574e-07	0.000712111
contig564.g1435	8.4877	-22.4373	4.17341	-4.89704	9.72923e-07	0.000796581
contig559.g40	87.473	22.1534	4.13845	4.86979	1.11716e-06	0.00088696
contig678.g680	0.361973	-22.076	4.19225	-4.78883	1.67756e-06	0.00129271
contig28.g44	0.487562	-21.9013	4.16521	-4.77797	1.77072e-06	0.00132551
contig567.g244	0.417041	-21.9451	4.19225	-4.75761	1.95894e-06	0.00141654
contig391.g29	747.624	4.98095	0.627122	4.75338	2.00045e-06	0.00141654
contig691.g1848	137.105	6.50141	0.965103	4.66418	3.0985e-06	0.00208703
contig546.g622	0.7267	21.3997	4.16147	4.66174	3.13545e-06	0.00208703
contig330.g122	63.7683	7.53054	1.18779	4.65617	3.22144e-06	0.00208703
contig191.g142	0.42835	-21.403	4.16969	-4.65334	3.26597e-06	0.00208703
contig719.g78	0.804754	-21.0429	4.19225	-4.54241	5.5616e-06	0.00346938
contig65.g4	0.504817	-20.3761	4.19225	-4.38335	1.16867e-05	0.00712074
contig3.g405	2.44902	16.2091	3.2455	4.3781	1.19719e-05	0.00712874
contig457.g66	7.30354	19.7469	4.1596	4.26648	1.9858e-05	0.0115618
contig330.g284	0.415688	-19.7717	4.1769	-4.25475	2.09278e-05	0.0119197
contig89.g2205	1.06657	16.4648	3.41897	4.23075	2.32917e-05	0.0129839
contig580.g240	0.948861	19.5344	4.15287	4.22224	2.4189e-05	0.0132032
contig532.g7	141.888	5.6419	0.865119	4.20971	2.55702e-05	0.0136722
contig267.g207	0.930447	-19.4063	4.16115	-4.18306	2.87609e-05	0.0150707
contig761.g12	8.77418	17.4718	3.77991	4.09317	4.25519e-05	0.0214396
contig762.g1	8.77418	17.4718	3.77991	4.09317	4.25519e-05	0.0214396
contig876.g3	0.237118	-19.0578	4.17864	-4.08215	4.46201e-05	0.0220575
contig654.g41	108.37	6.18257	1.03082	4.05753	4.95949e-05	0.0236361
contig558.g175	108.407	6.18263	1.03086	4.05742	4.96177e-05	0.0236361
contig536.g4	1.53447	18.8753	4.16526	4.05144	5.09033e-05	0.0238155
contig570.g274	0.253739	-18.9493	4.19225	-4.04301	5.27685e-05	0.024255
contig899.g10	0.541439	18.8559	4.17679	4.0356	5.44619e-05	0.0246018
contig119.g125	20.2607	7.13482	1.28637	3.99172	6.5595e-05	0.0291286
contig691.g299	17.0177	7.22362	1.31162	3.98259	6.81694e-05	0.0297673
contig631.g32	43.4134	5.41386	0.858894	3.97472	7.04617e-05	0.0302639
contig267.g350	0.400687	-18.5653	4.19225	-3.95141	7.76925e-05	0.0328314
contig267.g716	0.386706	18.4309	4.17813	3.9326	8.40318e-05	0.0349466
contig588.g246	0.529345	-18.3548	4.16852	-3.92342	8.73022e-05	0.0357292
contig275.g186	0.410673	-18.3655	4.17515	-3.91975	8.86411e-05	0.0357292
contig902.g24	61.0195	5.80315	0.974747	3.90168	9.55266e-05	0.0379212
contig581.g62	0.890278	-18.1644	4.17203	-3.87446	0.00010686	0.0414444
contig915.g28	139.849	6.61042	1.19136	3.86988	0.00010889	0.0414444
contig214.g30	0.314199	18.1272	4.1792	3.85891	0.000113893	0.0414444
contig330.g357	0.314199	18.1272	4.1792	3.85891	0.000113893	0.0414444
contig692.g17	0.314199	18.1272	4.1792	3.85891	0.000113893	0.0414444
contig94.g1118	0.314199	18.1272	4.1792	3.85891	0.000113893	0.0414444
contig560.g1090	0.406088	-18.0276	4.17274	-3.84104	0.000122516	0.0439716
contig791.g25	0.409994	-17.9898	4.17451	-3.83034	0.000127966	0.0453068
contig560.g815	1.29012	17.8896	4.16173	3.81803	0.000134521	0.0469926
contig267.g494	21.2008	-12.9327	2.87291	-3.80543	0.000141556	0.0487994

## Sheet: 14DAHvs3DAH
	baseMean	log2FoldChange	lfcSE	stat	pvalue	padj
contig267.g189	14.9411	-24.2704	2.02662	-10.989	4.31921e-28	1.13168e-23
contig278.g49	15.3106	-24.2227	2.17461	-10.2192	1.62696e-24	2.1314e-20
contig560.g75	16.6236	23.6702	2.18169	9.93275	2.99878e-23	2.61903e-19
contig711.g13	9.76865	-20.9328	1.92134	-9.85398	6.58844e-23	4.31559e-19
contig753.g10	54.349	-22.9355	2.15415	-9.71868	2.51024e-22	1.31541e-18
contig897.g13	8.99577	-22.3477	2.239	-9.08783	1.01035e-19	4.41204e-16
contig791.g32	13.7194	-28.1649	3.56321	-7.34308	2.08737e-13	7.4221e-10
contig267.g494	21.2008	-22.6944	2.82245	-7.33207	2.2662e-13	7.4221e-10
contig785.g1	28.2622	-24.2526	3.04754	-7.30181	2.83926e-13	8.26571e-10
contig199.g1488	11.2563	20.0961	2.55708	7.07686	1.47455e-12	3.86346e-09
contig764.g413	23.7344	-23.0639	3.08307	-6.83212	8.36662e-12	1.95218e-08
contig784.g13	23.3377	-24.8257	3.34561	-6.8226	8.94095e-12	1.95218e-08
contig705.g1389	9.01928	-15.6948	2.02431	-6.76516	1.33164e-11	2.68386e-08
contig471.g8	1.34402	-28.2701	4.15908	-6.31633	2.67852e-10	5.01284e-07
contig413.g14	0.763613	-28.1701	4.16173	-6.28827	3.2102e-10	5.60737e-07
contig704.g151	6.49431	-27.4738	4.14596	-6.14425	8.03433e-10	1.31567e-06
contig920.g164	0.982271	-26.1723	4.16768	-5.79994	6.6339e-09	1.02244e-05
contig95.g785	7.29362	-25.5287	4.14144	-5.68128	1.33688e-08	1.94597e-05
contig498.g4	0.772073	-25.6129	4.16772	-5.66566	1.46461e-08	2.0197e-05
contig719.g78	0.804754	-23.3921	4.17045	-5.12945	2.90589e-07	0.000380686
contig844.g25	4.76519	-22.7122	4.17355	-4.96273	6.95097e-07	0.00086725
contig421.g221	4.94552	-22.5012	4.17355	-4.91218	9.00702e-07	0.0010727
contig65.g4	0.504817	-22.0562	4.1669	-4.81323	1.48511e-06	0.0016918
contig558.g94	0.385135	-22.0913	4.18343	-4.80258	1.56634e-06	0.00170998
contig711.g7	3.85453	-21.9247	4.17361	-4.77397	1.80626e-06	0.00189303
contig722.g1	4.41848	-21.7375	4.17348	-4.72927	2.25326e-06	0.00227068
contig546.g2978	5.05822	-21.6012	4.17354	-4.69654	2.64602e-06	0.00256771
contig546.g622	0.7267	21.4364	4.16147	4.67055	3.00387e-06	0.0027401
contig278.g31	1.66242	-17.1522	3.24557	-4.66858	3.03282e-06	0.0027401
contig611.g10	3.04305	-21.3811	4.17369	-4.64364	3.42317e-06	0.00298968
contig330.g32	0.444593	-21.2953	4.1639	-4.63395	3.58752e-06	0.00303215
contig236.g17	0.98824	21.2238	4.15954	4.62163	3.80744e-06	0.00311746
contig28.g44	0.487562	-20.6518	4.18166	-4.46038	8.18133e-06	0.00649573
contig560.g1090	0.406088	-20.2654	4.1818	-4.36784	1.25479e-05	0.00966961
contig576.g268	0.578125	20.1584	4.16473	4.36003	1.30043e-05	0.00973501
contig191.g142	0.42835	-20.2103	4.19225	-4.34381	1.40034e-05	0.0100988
contig554.g203	0.278601	-20.1439	4.18112	-4.33947	1.42826e-05	0.0100988
contig570.g274	0.253739	-20.0839	4.17263	-4.33394	1.46465e-05	0.0100988
contig678.g680	0.361973	-19.795	4.17175	-4.26558	1.99381e-05	0.0133948
contig567.g244	0.417041	-19.6953	4.18144	-4.23187	2.31755e-05	0.0151805
contig267.g350	0.400687	-19.4413	4.16895	-4.18362	2.86907e-05	0.0183347
contig760.g29	1.72412	-19.3282	4.17426	-4.1512	3.30738e-05	0.0206326
contig581.g62	0.890278	-19.1999	4.1579	-4.13668	3.5236e-05	0.0214702
contig564.g1116	0.481099	-19.2392	4.17319	-4.13094	3.61277e-05	0.0215132
contig705.g294	0.712307	-19.0277	4.15694	-4.09619	4.19998e-05	0.0244516
contig536.g4	1.53447	19.0406	4.16526	4.09112	4.29286e-05	0.0244516
contig899.g10	0.541439	18.8899	4.17679	4.04375	5.26023e-05	0.0293241
contig728.g724	2.4549	14.8907	3.21824	4.00553	6.1879e-05	0.0330635
contig222.g293	0.353946	-18.7361	4.17845	-4.00534	6.19283e-05	0.0330635
contig89.g2463	0.995415	-18.6533	4.16238	-4.00092	6.30959e-05	0.0330635
contig764.g552	0.213468	-18.6991	4.19225	-3.98332	6.79579e-05	0.0349131
contig1.g42	0.485835	-18.4809	4.17118	-3.95114	7.77813e-05	0.0391913
contig267.g716	0.386706	18.4455	4.17813	3.9361	8.2816e-05	0.0405157
contig108.g228	0.225411	-18.3646	4.17819	-3.91667	8.97811e-05	0.0405157
contig335.g22	0.225411	-18.3646	4.17819	-3.91667	8.97811e-05	0.0405157
contig557.g957	0.225411	-18.3646	4.17819	-3.91667	8.97811e-05	0.0405157
contig920.g207	0.225411	-18.3646	4.17819	-3.91667	8.97811e-05	0.0405157
contig214.g30	0.314199	18.3113	4.17921	3.90297	9.50194e-05	0.0405157
contig330.g357	0.314199	18.3113	4.17921	3.90297	9.50194e-05	0.0405157
contig692.g17	0.314199	18.3113	4.17921	3.90297	9.50194e-05	0.0405157
contig94.g1118	0.314199	18.3113	4.17921	3.90297	9.50194e-05	0.0405157
contig65.g44	0.238931	-18.2973	4.17792	-3.90081	9.58733e-05	0.0405157
contig89.g2346	0.557036	-18.0916	4.16544	-3.86311	0.000111952	0.0465597
contig191.g463	0.256527	-18.1159	4.17757	-3.85772	0.000114451	0.0468552
contig728.g892	0.577109	-18.0385	4.16494	-3.85083	0.00011772	0.0474518
contig691.g621	0.402452	-18.0285	4.16855	-3.84511	0.000120499	0.0478365
contig554.g356	64.3919	-6.39726	1.14693	-3.83393	0.000126113	0.0488781
contig339.g6	0.247952	-17.9962	4.17776	-3.8289	0.00012872	0.0488781
contig549.g450	0.247952	-17.9962	4.17776	-3.8289	0.00012872	0.0488781

## Sheet: 3DAHvsAH
	baseMean	log2FoldChange	lfcSE	stat	pvalue	padj
contig570.g234	30.3849	21.7496	1.71944	11.4861	1.55007e-30	4.06118e-26
contig595.g148	137.81	20.7862	1.64544	11.4171	3.43427e-30	4.49889e-26
contig206.g11	1053.01	7.98303	0.540733	11.0647	1.86151e-28	1.62572e-24
contig558.g1906	41.6455	22.3249	2.00066	10.1591	3.01811e-24	1.97687e-20
contig560.g75	16.6236	-22.5113	2.2033	-9.30939	1.28574e-20	6.7373e-17
contig391.g29	747.624	7.65274	0.626492	9.02284	1.83283e-19	8.00336e-16
contig557.g1157	11.2924	17.3414	1.85869	8.25391	1.53291e-16	5.73746e-13
contig679.g24	343.109	7.97973	0.736809	8.11571	4.8294e-16	1.58163e-12
contig678.g379	386.84	7.72319	0.735212	7.7844	7.00463e-15	2.03912e-11
contig206.g8	266.205	7.58266	0.806529	6.92183	4.45832e-12	1.16808e-08
contig549.g218	106.277	6.52777	0.674545	6.71234	1.91528e-11	4.56186e-08
contig267.g494	21.2008	20.895	2.82244	6.69456	2.16319e-11	4.72297e-08
contig199.g1488	11.2563	-18.8638	2.59103	-6.50852	7.58928e-11	1.52953e-07
contig206.g6	318.884	7.11762	0.792528	6.45734	1.06559e-10	1.99418e-07
contig764.g413	23.7344	21.4582	3.08306	6.31131	2.76692e-10	4.83289e-07
contig391.g26	248.942	6.94292	0.800649	6.17364	6.67342e-10	1.09277e-06
contig544.g105	42.7692	18.2547	2.70214	6.01548	1.79355e-09	2.76418e-06
contig559.g40	87.473	25.0374	4.13696	5.56867	2.56694e-08	3.73632e-05
contig544.g2206	1.22809	-24.912	4.15833	-5.50989	3.5906e-08	4.95124e-05
contig564.g28	7.59391	24.2341	4.13955	5.37114	7.82425e-08	0.000102498
contig391.g20	158.602	6.23791	0.794222	5.33592	9.50604e-08	0.000118599
contig456.g83	87.3206	6.64517	0.880377	5.27634	1.31788e-07	0.000156532
contig95.g785	7.29362	23.8199	4.14144	5.26867	1.37414e-07	0.000156532
contig729.g9	376.095	6.22981	0.822866	5.14034	2.7424e-07	0.000299379
contig391.g28	386.284	5.71558	0.730105	5.0891	3.59766e-07	0.000377034
contig564.g1435	8.4877	-23.1994	4.17341	-5.07963	3.78165e-07	0.000381074
contig206.g10	414.38	5.54861	0.702026	5.05481	4.30819e-07	0.000418054
contig222.g71	288.56	8.82004	1.40001	4.8714	1.10808e-06	0.00103684
contig728.g724	2.4549	-17.5016	3.21339	-4.82406	1.40666e-06	0.00127084
contig722.g1	4.41848	22.0964	4.17348	4.81527	1.47004e-06	0.00128383
contig588.g174	253.883	5.87203	0.80782	4.79318	1.64157e-06	0.0013874
contig458.g6	3714.25	4.67009	0.558596	4.78001	1.75285e-06	0.00143515
contig878.g35	1.99385	-20.4487	3.87472	-4.76131	1.92343e-06	0.00148279
contig457.g385	9405.77	4.58432	0.542784	4.76122	1.92423e-06	0.00148279
contig119.g125	20.2607	8.06934	1.28365	4.72819	2.26528e-06	0.00169572
contig546.g3084	40.7849	7.79731	1.24595	4.65292	3.27272e-06	0.00238181
contig222.g16	642.885	5.94261	0.856837	4.60136	4.19745e-06	0.00297225
contig458.g8	4439.7	4.47868	0.539443	4.59489	4.32985e-06	0.00298532
contig191.g142	0.42835	-21.125	4.16969	-4.58667	4.50366e-06	0.00302553
contig730.g9	642.148	5.92969	0.859039	4.57452	4.7732e-06	0.00312645
contig588.g34	3.07168	14.93	2.83922	4.55406	5.26191e-06	0.00336249
contig330.g122	63.7683	7.34777	1.18753	4.50326	6.69181e-06	0.00417441
contig557.g843	16.2532	7.39983	1.20237	4.49097	7.08979e-06	0.00431982
contig65.g48	16.1368	7.38053	1.20365	4.47017	7.81558e-06	0.00465382
contig25.g5	33.435	7.62282	1.2673	4.43685	9.12834e-06	0.00531472
contig119.g712	99.9237	9.04648	1.59542	4.41668	1.00227e-05	0.0057086
contig330.g32	0.444593	20.3476	4.16389	4.40637	1.05119e-05	0.00585982
contig1.g174	1024.14	-4.99952	0.68194	-4.39851	1.08995e-05	0.00594929
contig222.g1555	91.6431	5.26951	0.745971	4.38289	1.17117e-05	0.00626218
contig261.g23	271.557	-4.70304	0.619781	-4.36129	1.293e-05	0.00677532
contig267.g402	491.667	5.80689	0.883101	4.31082	1.62653e-05	0.0083559
contig544.g1970	314.294	5.05224	0.711674	4.28881	1.7963e-05	0.00905061
contig761.g12	8.77418	17.8631	3.77659	4.20037	2.66475e-05	0.012929
contig762.g1	8.77418	17.8631	3.77659	4.20037	2.66475e-05	0.012929
contig60.g17	0.589684	19.3511	4.16431	4.16662	3.09145e-05	0.0145156
contig89.g1873	1824.74	5.94154	0.946166	4.1658	3.10256e-05	0.0145156
contig355.g38	493.24	5.82165	0.920464	4.15187	3.29764e-05	0.0151576
contig375.g20	0.50454	-19.0137	4.17014	-4.0799	4.5056e-05	0.0203529
contig378.g18	0.523431	-18.9714	4.16534	-4.07443	4.6128e-05	0.020484
contig565.g52	50.915	7.56359	1.3782	4.03685	5.41747e-05	0.0236563
contig3.g405	2.44902	15.0759	3.2498	4.02362	5.731e-05	0.0246151
contig227.g44	1.80573	18.5896	4.13195	4.01495	5.94584e-05	0.025126
contig1.g808	25.1125	8.61343	1.65307	4.00069	6.31581e-05	0.0262657
contig278.g50	518.159	8.88501	1.72614	3.98868	6.64423e-05	0.0271998
contig760.g29	1.72412	18.3521	4.17426	3.91736	8.95257e-05	0.0360857
contig920.g331	0.842881	18.2339	4.16443	3.89824	9.68958e-05	0.0384647
contig544.g2040	643.643	6.9057	1.27683	3.84208	0.000121995	0.0474044
contig553.g402	225.544	4.30897	0.601759	3.83703	0.00012453	0.0474044
contig544.g1881	147.363	5.1724	0.826949	3.83627	0.000124917	0.0474044
contig785.g4	0.424702	-18.0035	4.17887	-3.82961	0.000128345	0.0474044
contig576.g268	0.578125	-17.9985	4.17864	-3.82864	0.000128855	0.0474044
contig549.g330	0.526684	-17.946	4.16787	-3.82594	0.000130272	0.0474044
contig552.g93	72.0479	8.14892	1.6135	3.81092	0.000138449	0.04969
