# Supplementary material for: Transcriptome Sequence Reveals Candidate Genes Involving in the Post-Harvest Hardening of Trifoliate Yam Dioscorea dumetorum
Source: Plants (Basel). 2021 Apr 16;10(4):787. doi: 10.3390/plants10040787 (PMC8074181; doi:10.3390/plants10040787)
Supplement: Supplementary file 1 [file plants-10-00787-s001.zip › plants-1130765-proofed suppl/Plants_Suppl/File_S5.xlsx]

## Sheet: BangvsIbo_3DAHvsAH
	baseMean	log2FoldChange	lfcSE	stat	pvalue	padj
contig822.g18	154.845	22.7298	2.54398	8.14857	3.68249e-16	1.01876e-11
contig558.g2268	17.5597	30	3.5951	7.78838	6.78758e-15	9.38892e-11
contig675.g16	17.5547	29.9559	3.64116	7.67775	1.61909e-14	1.49307e-10
contig390.g466	125.607	22.1146	2.68615	7.48827	6.97881e-14	4.82672e-10
contig549.g1422	27.6093	-30	3.81317	-7.34296	2.08917e-13	1.15594e-09
contig3.g604	215.235	19.6508	2.41311	7.31454	2.58273e-13	1.19085e-09
contig546.g272	76.6774	22.1335	2.85841	7.0436	1.87337e-12	7.40384e-09
contig421.g556	28.657	29.9933	4.147	6.75025	1.47594e-11	5.10399e-08
contig544.g239	15.8881	-23.0523	3.21457	-6.54904	5.79098e-11	1.78008e-07
contig1.g808	24.5326	20.8163	2.96568	6.34467	2.22909e-10	6.16677e-07
contig488.g27	45.6571	20.9232	3.08377	6.13638	8.44212e-10	2.12319e-06
contig1.g721	8.85993	30	4.59336	6.09575	1.08922e-09	2.51111e-06
contig552.g93	69.3754	20.3615	3.08845	5.94522	2.76085e-09	5.87531e-06
contig570.g234	23.7654	29.9994	4.72008	5.93197	2.99321e-09	5.9148e-06
contig920.g250	19.3541	28.9108	4.5902	5.86267	4.55478e-09	8.40053e-06
contig119.g712	79.4538	23.3339	3.73291	5.7151	1.09641e-08	1.89577e-05
contig920.g300	12.7889	26.5216	4.43272	5.53196	3.16678e-08	5.15347e-05
contig145.g17	14.8228	29.9741	5.10797	5.47657	4.33659e-08	6.66509e-05
contig355.g95	14.317	30	5.18201	5.40331	6.54223e-08	9.52582e-05
contig267.g444	14.529	29.9107	5.17563	5.39272	6.94009e-08	9.59987e-05
contig816.g30	13.3948	-29.9994	5.22131	-5.36252	8.20697e-08	0.000103631
contig552.g493	13.3811	-30	5.22215	-5.36177	8.241e-08	0.000103631
contig764.g419	18.5947	-16.8707	2.81815	-5.27676	1.31486e-07	0.000158155
contig764.g271	47.1572	-17.9989	3.06269	-5.22378	1.75305e-07	0.00019799
contig678.g555	7.65928	29.8033	5.3263	5.22001	1.78918e-07	0.00019799
contig714.g5	21.62	16.6424	2.81068	5.20955	1.89296e-07	0.000201419
contig227.g10	24.1194	21.2925	3.77054	5.11663	3.1105e-07	0.000318711
contig199.g10	42.5217	30	5.4886	5.10149	3.36995e-07	0.000332963
contig105.g26	147.004	20.6084	3.69294	5.03892	4.68157e-07	0.000446606
contig143.g88	14.5346	27.7396	5.11826	5.02897	4.93131e-07	0.000454749
contig764.g53	9.73175	28.05	5.26004	4.95243	7.32928e-07	0.000654079
contig558.g1884	129.664	20.1849	3.70489	4.90834	9.18486e-07	0.00077536
contig553.g253	29.5472	17.6469	3.18869	4.90698	9.24883e-07	0.00077536
contig554.g131	30.4221	16.0471	2.9057	4.83432	1.33598e-06	0.00108706
contig199.g1613	58.245	24.4202	4.70261	4.76761	1.86425e-06	0.00147355
contig686.g67	22.3777	-21.87	4.17457	-4.75976	1.93821e-06	0.00148946
contig557.g888	21.9131	16.361	3.04225	4.72053	2.35231e-06	0.00175883
contig678.g112	21.8693	16.5547	3.1101	4.67984	2.87098e-06	0.00209015
contig1.g880	16.4844	18.9128	3.61841	4.6741	2.95241e-06	0.00209432
contig267.g320	9.99116	20.5755	3.99011	4.65539	3.23375e-06	0.00223655
contig395.g32	12.6902	-18.0645	3.45524	-4.6493	3.33057e-06	0.00224732
contig126.g3	15.7969	19.3654	3.75475	4.62492	3.74743e-06	0.0024684
contig559.g41	128.839	23.393	4.65849	4.59226	4.38482e-06	0.00282107
contig544.g105	33.0457	29.9679	6.11739	4.57187	4.8339e-06	0.00303932
contig119.g312	79.2313	24.3825	4.93106	4.53908	5.65009e-06	0.00347355
contig267.g189	11.6373	28.0039	5.75008	4.52235	6.11558e-06	0.00367799
contig882.g5	25.235	16.4189	3.19899	4.50734	6.56469e-06	0.00380794
contig750.g78	189.079	15.3476	2.9622	4.50597	6.60694e-06	0.00380794
contig685.g29	128.319	27.5101	5.76794	4.42275	9.74525e-06	0.00550209
contig488.g10	40.2217	17.4194	3.50058	4.40481	1.05875e-05	0.00585805
contig199.g123	11.1983	-18.0917	3.69128	-4.35938	1.30432e-05	0.00707531
contig884.g22	25.2596	15.9014	3.19884	4.34575	1.38801e-05	0.0073845
contig390.g214	17.5645	-17.2075	3.53894	-4.29718	1.72986e-05	0.00902952
contig294.g1079	24.9782	15.6727	3.1936	4.2813	1.85808e-05	0.00951924
contig359.g7	11.6237	15.3741	3.13233	4.26969	1.95747e-05	0.00967964
contig728.g796	17.6627	19.2223	4.03382	4.26947	1.95937e-05	0.00967964
contig89.g2235	35.5401	18.9635	4.02	4.21978	2.44537e-05	0.0118686
contig881.g9	23.6333	15.3274	3.16806	4.20679	2.59024e-05	0.012355
contig826.g4	8.37946	-24.1272	5.27205	-4.19707	2.70394e-05	0.0126787
contig119.g127	11.2754	28.168	6.2879	4.16164	3.15972e-05	0.014569
contig678.g386	14.4564	19.9257	4.32125	4.14826	3.35009e-05	0.0151935
contig391.g18	11.2172	18.7604	4.04526	4.14321	3.42475e-05	0.0152816
contig794.g33	161.815	-14.8467	3.1242	-4.112	3.92246e-05	0.0172246
contig885.g20	17.324	16.1463	3.46153	4.08672	4.37513e-05	0.0189122
contig95.g584	115.645	21.6684	4.87417	4.03522	5.45503e-05	0.0232174
contig714.g10	33.6819	17.5251	3.87276	4.00879	6.10314e-05	0.02551
contig560.g81	13.6498	-17.4384	3.85392	-4.0059	6.1781e-05	0.02551
contig283.g11	8.02408	-29.5414	6.92483	-3.97719	6.97347e-05	0.0283707
contig119.g790	20.8029	-21.2518	4.8498	-3.9696	7.19928e-05	0.0288649
contig806.g25	12.2807	-18.4319	4.1624	-3.94769	7.89102e-05	0.0311865
contig714.g18	32.0657	17.5931	3.9561	3.94153	8.09638e-05	0.0315474
contig390.g437	9.27506	-20.8482	4.83369	-3.89934	9.64563e-05	0.037062
contig554.g125	26.811	18.9965	4.37612	3.88393	0.000102783	0.0384707
contig540.g110	28.2907	16.6864	3.78161	3.88364	0.000102904	0.0384707
contig705.g1257	3.14594	21.0169	4.91248	3.87114	0.000108327	0.0399582
contig552.g489	4.97917	28.5117	6.88523	3.85052	0.000117867	0.0425497
contig839.g2	36.1538	14.4917	3.24514	3.84936	0.000118429	0.0425497
contig267.g188	57.2975	22.0863	5.22909	3.84127	0.000122401	0.0434131
contig302.g136	16.994	15.7219	3.59007	3.82218	0.000132278	0.0463223
contig691.g706	8.03289	-17.5268	4.07146	-3.81358	0.00013697	0.0473661

## Sheet: BangvsIbo14DAHvsAH
	baseMean	log2FoldChange	lfcSE	stat	pvalue	padj
contig643.g81	83.5634	-24.1743	2.48475	-8.92415	4.49127e-19	1.24251e-14
contig552.g59	75.5003	-24.7705	2.5919	-8.78528	1.55972e-18	2.15749e-14
contig267.g420	86.6567	-26.4331	2.82941	-8.63539	5.85249e-18	5.39697e-14
contig3.g604	215.235	19.8058	2.34556	7.59126	3.16801e-14	2.19107e-10
contig678.g707	14.9111	-29.8975	3.71222	-7.51506	5.68856e-14	3.14748e-10
contig290.g11	47.4883	-29.8036	3.74358	-7.42701	1.11081e-13	5.12176e-10
contig294.g1079	24.9782	-25.3341	3.19511	-7.30307	2.81283e-13	1.11167e-09
contig549.g155	20.104	-29.2744	3.96337	-6.88162	5.91756e-12	2.04637e-08
contig546.g272	76.6774	21.2256	2.84357	6.76108	1.36967e-11	4.21023e-08
contig1.g578	17.3971	-21.6602	3.02345	-6.50256	7.89666e-11	2.18461e-07
contig27.g30	10.6064	-24.9512	3.58247	-6.40654	1.48856e-10	3.74374e-07
contig119.g358	38.631	-22.3481	3.28736	-6.18978	6.02492e-10	1.38899e-06
contig308.g7	17.8456	-24.6609	3.67912	-6.15934	7.305e-10	1.55456e-06
contig302.g136	16.994	-24.2445	3.63027	-6.12752	8.92599e-10	1.76384e-06
contig806.g25	12.2807	-28.1911	4.34036	-6.03432	1.5963e-09	2.84579e-06
contig38.g6	48.9872	20.3024	3.03553	6.02938	1.64585e-09	2.84579e-06
contig882.g5	25.235	-20.3186	3.20915	-5.70823	1.14157e-08	1.85773e-05
contig105.g26	147.004	22.8629	3.68948	5.6547	1.56119e-08	2.39946e-05
contig881.g9	23.6333	-19.8414	3.16282	-5.64099	1.69079e-08	2.46188e-05
contig884.g22	25.2596	-20.0253	3.20898	-5.61713	1.94156e-08	2.68566e-05
contig557.g1019	16.826	-22.6622	3.69305	-5.59489	2.20764e-08	2.85334e-05
contig764.g419	18.5947	-18.0544	2.87192	-5.59013	2.26906e-08	2.85334e-05
contig558.g1807	8.75219	-28.2512	4.71544	-5.56707	2.59057e-08	3.116e-05
contig629.g14	55.6629	-19.8821	3.23382	-5.52973	3.20721e-08	3.69698e-05
contig390.g530	10.3354	-30	5.13071	-5.45733	4.83344e-08	5.34868e-05
contig558.g1884	129.664	22.1681	3.70155	5.44856	5.07803e-08	5.40322e-05
contig119.g106	18.8229	-23.8348	4.10492	-5.31919	1.0423e-07	0.000106797
contig553.g253	29.5472	-18.9749	3.20613	-5.29453	1.19326e-07	0.000117898
contig764.g53	9.73175	29.7595	5.26243	5.27505	1.32722e-07	0.000126612
contig1.g880	16.4844	-20.9917	3.63323	-5.22721	1.72086e-07	0.000158692
contig72.g46	16.7242	-21.8929	3.81755	-5.2109	1.87923e-07	0.000167706
contig199.g1498	26.0984	-16.6318	2.82079	-5.18714	2.13554e-07	0.000184624
contig64.g29	17.4125	18.2695	3.14366	5.17533	2.27503e-07	0.000190724
contig2.g646	23.8853	-18.1879	3.13779	-5.159	2.48275e-07	0.000202015
contig421.g402	17.2621	-17.7953	3.06829	-5.14791	2.63399e-07	0.000203731
contig705.g1437	81.1811	20.7629	3.64563	5.1467	2.65112e-07	0.000203731
contig628.g24	37.0711	-19.4017	3.4945	-4.97974	6.36692e-07	0.000476056
contig678.g571	47.6222	-17.2929	3.07447	-4.97416	6.55322e-07	0.000477091
contig2.g348	11.7766	-20.5161	3.75352	-4.93298	8.09832e-07	0.000574462
contig918.g6	15.4445	-19.7597	3.63986	-4.87922	1.06508e-06	0.000736633
contig520.g39	18.3411	-17.8609	3.26357	-4.85999	1.17393e-06	0.000792119
contig885.g20	17.324	-18.7484	3.48657	-4.80368	1.55773e-06	0.00100553
contig546.g2519	22.4225	-17.4544	3.21765	-4.80302	1.5629e-06	0.00100553
contig390.g612	15.7823	-20.4501	3.86227	-4.77701	1.77923e-06	0.00111869
contig546.g3370	12.3975	-17.4948	3.24834	-4.77006	1.84173e-06	0.00113226
contig2.g364	20.5982	16.6652	3.079	4.76297	1.9076e-06	0.00114726
contig895.g8	26.0851	-19.7767	3.75501	-4.73413	2.19999e-06	0.00129495
contig728.g796	17.6627	20.9222	4.03575	4.68865	2.75012e-06	0.00158504
contig119.g712	79.4538	19.4442	3.74041	4.66372	3.10543e-06	0.00174684
contig860.g12	11.2727	-19.632	3.78342	-4.66032	3.15713e-06	0.00174684
contig837.g56	14.4317	-23.6639	4.70553	-4.60393	4.14586e-06	0.00224893
contig421.g58	9.97226	-29.0199	5.879	-4.596	4.30671e-06	0.00229125
contig861.g14	11.166	-19.2472	3.78391	-4.55803	5.16362e-06	0.00269531
contig509.g31	17.2507	-17.3438	3.41549	-4.4924	7.04244e-06	0.00360795
contig896.g122	8.01068	-22.4744	4.56592	-4.48418	7.31937e-06	0.00368165
contig89.g2235	35.5401	19.9515	4.04332	4.4398	9.00415e-06	0.00441795
contig554.g323	21.3577	-17.4906	3.49088	-4.43746	9.1026e-06	0.00441795
contig194.g56	9.13691	-21.7315	4.47245	-4.41179	1.02517e-05	0.00488991
contig707.g6	11.2876	-22.5887	4.68407	-4.39547	1.10535e-05	0.00511281
contig546.g206	43.6608	16.327	3.26002	4.39478	1.10887e-05	0.00511281
contig782.g16	9.62581	-30	6.38246	-4.38702	1.14914e-05	0.0052025
contig542.g85	8.01181	-29.4839	6.26934	-4.38386	1.16593e-05	0.0052025
contig421.g16	23.7556	18.5873	3.81614	4.34662	1.3825e-05	0.00601887
contig222.g744	4.58653	30	6.44411	4.34506	1.3924e-05	0.00601887
contig595.g109	29.2219	16.7155	3.3931	4.33691	1.44501e-05	0.0061502
contig2.g807	673.416	-16.991	3.46478	-4.32668	1.51376e-05	0.00634516
contig351.g11	7.29496	-29.8757	6.46647	-4.31081	1.62656e-05	0.00671622
contig266.g65	13.8129	-18.1758	3.78359	-4.27524	1.90934e-05	0.00776792
contig646.g33	5.69062	-20.2098	4.27727	-4.25734	2.06877e-05	0.00829458
contig557.g888	21.9131	14.9714	3.06495	4.23216	2.31459e-05	0.00914758
contig343.g22	19.7972	-16.5605	3.45249	-4.2174	2.47136e-05	0.00962962
contig359.g7	11.6237	15.3691	3.18098	4.20282	2.63606e-05	0.0101287
contig267.g195	17.3108	-15.7845	3.28284	-4.19896	2.6815e-05	0.0101621
contig678.g555	7.65928	-24.3057	5.31958	-4.19312	2.75138e-05	0.0102861
contig222.g667	9.18571	19.0864	4.09097	4.17662	2.95878e-05	0.010914
contig764.g982	15.4092	-17.2376	3.65977	-4.16353	3.13363e-05	0.0114068
contig918.g70	34.9989	-17.7821	3.80117	-4.15191	3.29711e-05	0.011846
contig278.g46	22.8478	-19.6167	4.2661	-4.12945	3.63636e-05	0.0128974
contig691.g220	5.26842	24.1996	5.42239	4.09406	4.23884e-05	0.014844
contig421.g323	8.19661	-19.1759	4.21571	-4.07425	4.61635e-05	0.0159639
contig119.g313	23.6506	19.426	4.31199	4.04128	5.31593e-05	0.0181562
contig103.g12	13.0095	-18.5084	4.11647	-4.01033	6.06337e-05	0.0204565
contig580.g216	22.5858	-18.0256	4.02204	-3.98444	6.7639e-05	0.022545
contig570.g486	7.03094	-25.3926	5.91506	-3.95476	7.66118e-05	0.0252317
contig919.g9	34.3147	-17.6084	3.95346	-3.94803	7.87973e-05	0.0256462
contig826.g4	8.37946	-22.8141	5.28108	-3.94126	8.1055e-05	0.0260743
contig72.g18	9.17603	-15.4981	3.4466	-3.91636	8.98958e-05	0.0285858
contig488.g10	40.2217	-16.3617	3.69102	-3.891	9.9833e-05	0.031385
contig488.g27	45.6571	14.2032	3.17754	3.84044	0.000122814	0.0381759
contig116.g10	104.154	-16.5929	3.80278	-3.83743	0.000124328	0.0382169
contig705.g1396	10.1672	-25.1166	6.11132	-3.78259	0.000155205	0.047184

## Sheet: BayavsIbo3DAHvsAH
	baseMean	log2FoldChange	lfcSE	stat	pvalue	padj
contig294.g1079	24.9782	30	3.43373	8.15439	3.50938e-16	9.70871e-12
contig675.g16	17.5547	30	3.63574	7.70132	1.34664e-14	1.37573e-10
contig421.g356	17.9641	30	3.64193	7.68823	1.49184e-14	1.37573e-10
contig302.g136	16.994	30	3.81139	7.3464	2.03611e-13	1.40822e-09
contig678.g707	14.9111	30	3.83838	7.29474	2.99234e-13	1.65566e-09
contig822.g18	154.845	19.6271	2.51593	7.00617	2.44932e-12	1.12934e-08
contig714.g10	33.6819	30	4.04186	6.9275	4.28353e-12	1.69291e-08
contig805.g33	45.9002	21.4311	2.82929	6.86783	6.51869e-12	2.25424e-08
contig714.g18	32.0657	30	4.12044	6.79539	1.0802e-11	3.3204e-08
contig349.g7	11.272	30	4.19475	6.67501	2.47208e-11	6.83902e-08
contig390.g466	125.607	19.6211	2.65912	6.62666	3.43371e-11	8.63579e-08
contig390.g268	66.522	19.0268	2.63532	6.461	1.04012e-10	2.39791e-07
contig764.g288	44.693	20.3092	2.84247	6.4413	1.18453e-10	2.52078e-07
contig267.g420	86.6567	20.3346	2.88595	6.35304	2.11102e-10	4.17152e-07
contig891.g44	30.5095	20.241	2.90297	6.28355	3.3093e-10	6.10345e-07
contig554.g125	26.811	30	4.52648	6.18582	6.17802e-10	1.06822e-06
contig839.g1	350.513	-22.5232	3.32834	-6.16619	6.99556e-10	1.08116e-06
contig279.g48	46.8219	20.316	2.97081	6.16531	7.03446e-10	1.08116e-06
contig855.g3	349.649	-22.1053	3.3283	-6.0407	1.53444e-09	2.23422e-06
contig553.g253	29.5472	20.8539	3.1997	5.8924	3.80617e-09	5.26488e-06
contig714.g5	21.62	18.4712	2.80297	5.87634	4.19426e-09	5.52544e-06
contig552.g93	69.3754	20.1732	3.11895	5.8267	5.65329e-09	7.10901e-06
contig199.g1613	58.245	30	4.84227	5.78241	7.36366e-09	8.85721e-06
contig662.g21	11.6085	20.4116	3.21733	5.72264	1.0488e-08	1.20896e-05
contig882.g5	25.235	20.076	3.20172	5.64571	1.64502e-08	1.82038e-05
contig881.g9	23.6333	19.6868	3.15582	5.6045	2.08858e-08	2.22233e-05
contig355.g67	95.1969	18.8272	3.01713	5.57723	2.44382e-08	2.50401e-05
contig884.g22	25.2596	19.5546	3.20157	5.48311	4.17909e-08	4.12909e-05
contig421.g556	28.657	25.0113	4.20996	5.46592	4.60523e-08	4.39323e-05
contig106.g55	21.071	21.323	3.55096	5.44161	5.28002e-08	4.86905e-05
contig2.g807	673.416	20.771	3.45587	5.43164	5.58385e-08	4.93027e-05
contig558.g2268	17.5597	21.4839	3.58959	5.42788	5.70283e-08	4.93027e-05
contig267.g444	14.529	29.9933	5.18558	5.3983	6.7277e-08	5.64006e-05
contig199.g1442	17.0593	29.9971	5.25168	5.33107	9.76353e-08	7.94435e-05
contig560.g81	13.6498	-22.207	3.84036	-5.26175	1.42694e-07	0.000112789
contig920.g300	12.7889	25.3989	4.45934	5.24717	1.54452e-07	0.000118692
contig558.g440	7.88131	30	5.34419	5.23933	1.6116e-07	0.000120499
contig544.g1026	94.4606	30	5.34977	5.23387	1.65994e-07	0.000120848
contig688.g16	544.711	18.8217	3.22141	5.22184	1.77158e-07	0.000125668
contig554.g131	30.4221	17.0498	2.89758	5.19391	2.05922e-07	0.000142421
contig560.g108	34.3549	17.6411	3.03956	5.14584	2.66322e-07	0.000179703
contig355.g95	14.317	28.518	5.19189	5.10758	3.26306e-07	0.000214935
contig544.g2226	13.8828	-24.7431	4.48614	-5.06965	3.98554e-07	0.00025627
contig909.g49	26.298	19.199	3.3954	5.06538	4.07586e-07	0.00025627
contig714.g17	12.8254	30	5.54689	5.04787	4.46754e-07	0.000274655
contig764.g53	9.73175	27.8463	5.21454	4.95657	7.17486e-07	0.000418145
contig687.g17	545.092	17.9582	3.2222	4.95257	7.32406e-07	0.000418145
contig343.g22	19.7972	18.9387	3.42092	4.95152	7.36377e-07	0.000418145
contig549.g155	20.104	21.7114	3.98178	4.9504	7.40615e-07	0.000418145
contig885.g20	17.324	18.973	3.45227	4.91648	8.81144e-07	0.000483037
contig557.g1019	16.826	20.1112	3.68532	4.91442	8.90472e-07	0.000483037
contig421.g532	17.9118	19.0489	3.48547	4.89143	1.00106e-06	0.000532585
contig421.g16	23.7556	-20.3622	3.794	-4.83981	1.29962e-06	0.000678379
contig72.g46	16.7242	20.3232	3.81143	4.80743	1.52882e-06	0.000781773
contig552.g389	24.0466	21.4012	4.03843	4.80413	1.55422e-06	0.000781773
contig1.g721	8.85993	24.7253	4.73418	4.80026	1.58456e-06	0.000782803
contig559.g157	28.6654	17.7446	3.31104	4.75517	1.98279e-06	0.00094969
contig544.g239	15.8881	17.2107	3.19974	4.75372	1.99705e-06	0.00094969
contig90.g21	6.75744	30	5.89365	4.75088	2.02536e-06	0.00094969
contig764.g419	18.5947	-15.2918	2.80807	-4.73342	2.20773e-06	0.00100398
contig595.g104	19.5143	19.3997	3.67646	4.73272	2.21535e-06	0.00100398
contig546.g206	43.6608	17.3916	3.25434	4.72956	2.25002e-06	0.00100398
contig2.g458	94.2497	19.0874	3.62129	4.7186	2.37476e-06	0.00104282
contig207.g608	26.2599	19.5424	3.73098	4.70182	2.57848e-06	0.00110797
contig921.g9	10.3542	30	5.95761	4.69987	2.60323e-06	0.00110797
contig293.g19	24.7461	19.0723	3.65999	4.66458	3.09244e-06	0.00129625
contig290.g11	47.4883	19.0713	3.6905	4.62575	3.73243e-06	0.00154116
contig89.g487	25.7821	17.644	3.4354	4.55377	5.2694e-06	0.00213049
contig554.g119	13.3678	30	6.15281	4.55077	5.34505e-06	0.00213049
contig677.g56	126.368	25.667	5.20271	4.54898	5.39071e-06	0.00213049
contig691.g407	25.1186	21.0745	4.19746	4.54429	5.5121e-06	0.00214778
contig66.g23	22.8912	15.4811	2.97858	4.52603	6.01021e-06	0.00230934
contig546.g471	31.8166	19.1483	3.80905	4.50198	6.73235e-06	0.00255138
contig549.g157	193.216	16.7414	3.29833	4.46936	7.84536e-06	0.002933
contig1.g578	17.3971	15.4304	3.01015	4.4617	8.13128e-06	0.00299936
contig421.g58	9.97226	28.5544	5.9684	4.44917	8.62033e-06	0.00313791
contig920.g254	266.654	22.422	4.61456	4.42555	9.61949e-06	0.00345615
contig278.g47	8.92798	30	6.33432	4.42036	9.85344e-06	0.00349481
contig544.g105	33.0457	29.0911	6.13261	4.41754	9.98284e-06	0.00349589
contig678.g290	8.80983	26.1201	5.48499	4.39747	1.09519e-05	0.00378732
contig119.g365	19.1401	19.8801	4.08527	4.37672	1.20477e-05	0.00411482
contig199.g10	42.5217	26.5378	5.61031	4.3737	1.22159e-05	0.00412137
contig395.g32	12.6902	17.2787	3.51141	4.35116	1.35419e-05	0.0045137
contig1.g808	24.5326	15.0414	3.00313	4.34259	1.40814e-05	0.00463764
contig553.g278	9.12378	29.9284	6.50304	4.29467	1.7495e-05	0.00569412
contig89.g2235	35.5401	19.2049	4.01068	4.28978	1.78853e-05	0.00575346
contig758.g13	18.9231	19.4335	4.0703	4.28311	1.84302e-05	0.00586059
contig631.g31	22.9606	18.8655	3.95626	4.26298	2.01719e-05	0.00634153
contig678.g555	7.65928	25.0295	5.41713	4.25123	2.12598e-05	0.00660846
contig4.g3	7.67916	-23.5756	5.08073	-4.24656	2.17078e-05	0.00667273
contig750.g78	189.079	14.4596	2.96432	4.20317	2.63199e-05	0.00798401
contig685.g29	128.319	26.2334	5.76822	4.2012	2.65508e-05	0.00798401
contig390.g141	16.1519	18.5586	3.9632	4.17809	2.93963e-05	0.0087446
contig595.g107	30.7149	17.3827	3.74823	4.104	4.06071e-05	0.011951
contig678.g662	186.618	16.8203	3.6193	4.09481	4.2252e-05	0.0122034
contig691.g88	7.79754	30	6.8388	4.09429	4.23469e-05	0.0122034
contig790.g11	28.126	17.9141	3.89263	4.08826	4.34627e-05	0.0123958
contig383.g5	40.1816	17.3578	3.7767	4.06647	4.77312e-05	0.0134743
contig558.g93	11.7783	24.3962	5.56469	4.0247	5.70478e-05	0.0159417
contig95.g584	115.645	21.5689	4.8841	4.00665	6.15854e-05	0.0170376
contig544.g1666	15.2829	18.0569	4.03387	3.98053	6.87618e-05	0.0188346
contig227.g10	24.1194	16.3643	3.6362	3.95037	7.80292e-05	0.0211635
contig116.g10	104.154	-16.7404	3.7523	-3.92835	8.55312e-05	0.022973
contig547.g129	12.0546	21.1178	4.88546	3.91321	9.10762e-05	0.0242271
contig705.g1119	11.4083	21.8055	5.12538	3.86419	0.000111459	0.0293668
contig278.g46	22.8478	18.3125	4.25842	3.83065	0.000127806	0.0333561
contig570.g486	7.03094	24.737	5.9998	3.78963	0.000150874	0.0390035
contig691.g220	5.26842	22.3146	5.3638	3.78735	0.000152264	0.0390035
contig763.g19	40.7158	9.46459	1.98361	3.76313	0.000167797	0.0425882
contig569.g692	8.64684	-16.0543	3.76883	-3.7291	0.000192164	0.0481198
contig546.g491	33.5363	-16.5294	3.89746	-3.72791	0.00019307	0.0481198

## Sheet: BayavsIbo14DAHvsAH
	baseMean	log2FoldChange	lfcSE	stat	pvalue	padj
contig546.g206	43.6608	17.3916	3.25434	4.72956	2.25002e-06	0.00100398
contig805.g33	45.9002	21.4311	2.82929	6.86783	6.51869e-12	2.25424e-08
contig891.g44	30.5095	20.241	2.90297	6.28355	3.3093e-10	6.10345e-07
contig390.g268	66.522	19.0268	2.63532	6.461	1.04012e-10	2.39791e-07
contig764.g288	44.693	20.3092	2.84247	6.4413	1.18453e-10	2.52078e-07
contig355.g67	95.1969	18.8272	3.01713	5.57723	2.44382e-08	2.50401e-05
contig279.g48	46.8219	20.316	2.97081	6.16531	7.03446e-10	1.08116e-06
contig2.g807	673.416	20.771	3.45587	5.43164	5.58385e-08	4.93027e-05
contig267.g420	86.6567	20.3346	2.88595	6.35304	2.11102e-10	4.17152e-07
contig560.g81	13.6498	-22.207	3.84036	-5.26175	1.42694e-07	0.000112789
contig560.g108	34.3549	17.6411	3.03956	5.14584	2.66322e-07	0.000179703
contig89.g2235	35.5401	19.2049	4.01068	4.28978	1.78853e-05	0.00575346
contig662.g21	11.6085	20.4116	3.21733	5.72264	1.0488e-08	1.20896e-05
contig293.g19	24.7461	19.0723	3.65999	4.66458	3.09244e-06	0.00129625
contig688.g16	544.711	18.8217	3.22141	5.22184	1.77158e-07	0.000125668
contig595.g104	19.5143	19.3997	3.67646	4.73272	2.21535e-06	0.00100398
contig2.g458	94.2497	19.0874	3.62129	4.7186	2.37476e-06	0.00104282
contig909.g49	26.298	19.199	3.3954	5.06538	4.07586e-07	0.00025627
contig559.g157	28.6654	17.7446	3.31104	4.75517	1.98279e-06	0.00094969
contig1.g578	17.3971	15.4304	3.01015	4.4617	8.13128e-06	0.00299936
contig89.g487	25.7821	17.644	3.4354	4.55377	5.2694e-06	0.00213049
contig546.g471	31.8166	19.1483	3.80905	4.50198	6.73235e-06	0.00255138
contig687.g17	545.092	17.9582	3.2222	4.95257	7.32406e-07	0.000418145
contig552.g93	69.3754	20.1732	3.11895	5.8267	5.65329e-09	7.10901e-06
contig119.g365	19.1401	19.8801	4.08527	4.37672	1.20477e-05	0.00411482
contig764.g419	18.5947	-15.2918	2.80807	-4.73342	2.20773e-06	0.00100398
contig383.g5	40.1816	17.3578	3.7767	4.06647	4.77312e-05	0.0134743
contig758.g13	18.9231	19.4335	4.0703	4.28311	1.84302e-05	0.00586059
contig549.g157	193.216	16.7414	3.29833	4.46936	7.84536e-06	0.002933
contig343.g22	19.7972	18.9387	3.42092	4.95152	7.36377e-07	0.000418145
contig549.g155	20.104	21.7114	3.98178	4.9504	7.40615e-07	0.000418145
contig290.g11	47.4883	19.0713	3.6905	4.62575	3.73243e-06	0.00154116
contig106.g55	21.071	21.323	3.55096	5.44161	5.28002e-08	4.86905e-05
contig421.g58	9.97226	28.5544	5.9684	4.44917	8.62033e-06	0.00313791
contig421.g532	17.9118	19.0489	3.48547	4.89143	1.00106e-06	0.000532585
contig554.g119	13.3678	30	6.15281	4.55077	5.34505e-06	0.00213049
contig714.g10	33.6819	30	4.04186	6.9275	4.28353e-12	1.69291e-08
contig557.g1019	16.826	20.1112	3.68532	4.91442	8.90472e-07	0.000483037
contig570.g486	7.03094	24.737	5.9998	3.78963	0.000150874	0.0390035
contig631.g31	22.9606	18.8655	3.95626	4.26298	2.01719e-05	0.00634153
contig72.g46	16.7242	20.3232	3.81143	4.80743	1.52882e-06	0.000781773
contig421.g356	17.9641	30	3.64193	7.68823	1.49184e-14	1.37573e-10
contig395.g32	12.6902	17.2787	3.51141	4.35116	1.35419e-05	0.0045137
contig66.g23	22.8912	15.4811	2.97858	4.52603	6.01021e-06	0.00230934
contig294.g1079	24.9782	30	3.43373	8.15439	3.50938e-16	9.70871e-12
contig544.g239	15.8881	17.2107	3.19974	4.75372	1.99705e-06	0.00094969
contig750.g78	189.079	14.4596	2.96432	4.20317	2.63199e-05	0.00798401
contig554.g125	26.811	30	4.52648	6.18582	6.17802e-10	1.06822e-06
contig544.g1666	15.2829	18.0569	4.03387	3.98053	6.87618e-05	0.0188346
contig1.g808	24.5326	15.0414	3.00313	4.34259	1.40814e-05	0.00463764
contig390.g141	16.1519	18.5586	3.9632	4.17809	2.93963e-05	0.0087446
contig199.g1613	58.245	30	4.84227	5.78241	7.36366e-09	8.85721e-06
contig691.g220	5.26842	22.3146	5.3638	3.78735	0.000152264	0.0390035
contig714.g18	32.0657	30	4.12044	6.79539	1.0802e-11	3.3204e-08
contig595.g107	30.7149	17.3827	3.74823	4.104	4.06071e-05	0.011951
contig678.g662	186.618	16.8203	3.6193	4.09481	4.2252e-05	0.0122034
contig920.g254	266.654	22.422	4.61456	4.42555	9.61949e-06	0.00345615
contig302.g136	16.994	30	3.81139	7.3464	2.03611e-13	1.40822e-09
contig678.g707	14.9111	30	3.83838	7.29474	2.99234e-13	1.65566e-09
contig207.g608	26.2599	19.5424	3.73098	4.70182	2.57848e-06	0.00110797
contig675.g16	17.5547	30	3.63574	7.70132	1.34664e-14	1.37573e-10
contig569.g692	8.64684	-16.0543	3.76883	-3.7291	0.000192164	0.0481198
contig677.g56	126.368	25.667	5.20271	4.54898	5.39071e-06	0.00213049
contig421.g556	28.657	25.0113	4.20996	5.46592	4.60523e-08	4.39323e-05
contig349.g7	11.272	30	4.19475	6.67501	2.47208e-11	6.83902e-08
contig763.g19	40.7158	9.46459	1.98361	3.76313	0.000167797	0.0425882
contig558.g440	7.88131	30	5.34419	5.23933	1.6116e-07	0.000120499
contig552.g389	24.0466	21.4012	4.03843	4.80413	1.55422e-06	0.000781773
contig116.g10	104.154	-16.7404	3.7523	-3.92835	8.55312e-05	0.022973
contig558.g93	11.7783	24.3962	5.56469	4.0247	5.70478e-05	0.0159417
contig685.g29	128.319	26.2334	5.76822	4.2012	2.65508e-05	0.00798401
contig714.g17	12.8254	30	5.54689	5.04787	4.46754e-07	0.000274655
contig95.g584	115.645	21.5689	4.8841	4.00665	6.15854e-05	0.0170376
contig1.g721	8.85993	24.7253	4.73418	4.80026	1.58456e-06	0.000782803
contig547.g129	12.0546	21.1178	4.88546	3.91321	9.10762e-05	0.0242271
contig544.g105	33.0457	29.0911	6.13261	4.41754	9.98284e-06	0.00349589
contig678.g290	8.80983	26.1201	5.48499	4.39747	1.09519e-05	0.00378732
contig678.g555	7.65928	25.0295	5.41713	4.25123	2.12598e-05	0.00660846
contig199.g1442	17.0593	29.9971	5.25168	5.33107	9.76353e-08	7.94435e-05
contig90.g21	6.75744	30	5.89365	4.75088	2.02536e-06	0.00094969
contig553.g278	9.12378	29.9284	6.50304	4.29467	1.7495e-05	0.00569412
contig691.g407	25.1186	21.0745	4.19746	4.54429	5.5121e-06	0.00214778
contig790.g11	28.126	17.9141	3.89263	4.08826	4.34627e-05	0.0123958
contig544.g1026	94.4606	30	5.34977	5.23387	1.65994e-07	0.000120848
contig921.g9	10.3542	30	5.95761	4.69987	2.60323e-06	0.00110797
contig278.g47	8.92798	30	6.33432	4.42036	9.85344e-06	0.00349481
contig764.g53	9.73175	27.8463	5.21454	4.95657	7.17486e-07	0.000418145
contig920.g300	12.7889	25.3989	4.45934	5.24717	1.54452e-07	0.000118692
contig691.g88	7.79754	30	6.8388	4.09429	4.23469e-05	0.0122034
contig839.g1	350.513	-22.5232	3.32834	-6.16619	6.99556e-10	1.08116e-06
contig855.g3	349.649	-22.1053	3.3283	-6.0407	1.53444e-09	2.23422e-06
contig558.g2268	17.5597	21.4839	3.58959	5.42788	5.70283e-08	4.93027e-05
contig227.g10	24.1194	16.3643	3.6362	3.95037	7.80292e-05	0.0211635
contig705.g1119	11.4083	21.8055	5.12538	3.86419	0.000111459	0.0293668
contig553.g253	29.5472	20.8539	3.1997	5.8924	3.80617e-09	5.26488e-06
contig267.g444	14.529	29.9933	5.18558	5.3983	6.7277e-08	5.64006e-05
contig885.g20	17.324	18.973	3.45227	4.91648	8.81144e-07	0.000483037
contig4.g3	7.67916	-23.5756	5.08073	-4.24656	2.17078e-05	0.00667273
contig882.g5	25.235	20.076	3.20172	5.64571	1.64502e-08	1.82038e-05
contig884.g22	25.2596	19.5546	3.20157	5.48311	4.17909e-08	4.12909e-05
contig881.g9	23.6333	19.6868	3.15582	5.6045	2.08858e-08	2.22233e-05
contig199.g10	42.5217	26.5378	5.61031	4.3737	1.22159e-05	0.00412137
contig278.g46	22.8478	18.3125	4.25842	3.83065	0.000127806	0.0333561
contig355.g95	14.317	28.518	5.19189	5.10758	3.26306e-07	0.000214935
contig390.g466	125.607	19.6211	2.65912	6.62666	3.43371e-11	8.63579e-08
contig421.g16	23.7556	-20.3622	3.794	-4.83981	1.29962e-06	0.000678379
contig544.g2226	13.8828	-24.7431	4.48614	-5.06965	3.98554e-07	0.00025627
contig546.g491	33.5363	-16.5294	3.89746	-3.72791	0.00019307	0.0481198
contig554.g131	30.4221	17.0498	2.89758	5.19391	2.05922e-07	0.000142421
contig714.g5	21.62	18.4712	2.80297	5.87634	4.19426e-09	5.52544e-06
contig822.g18	154.845	19.6271	2.51593	7.00617	2.44932e-12	1.12934e-08

## Sheet: FonkvsIbo3DAHvsAH
	baseMean	log2FoldChange	lfcSE	stat	pvalue	padj
contig267.g420	86.6567	28.3089	2.85307	9.22127	2.9359e-20	8.12218e-16
contig119.g712	79.4538	29.0415	3.72714	7.2553	4.00776e-13	3.84639e-09
contig2.g920	16.8207	25.136	3.19434	7.24281	4.39491e-13	3.84639e-09
contig915.g28	128.14	19.6889	2.4531	7.21083	5.56138e-13	3.84639e-09
contig66.g23	22.8912	-23.5726	3.19686	-6.74807	1.49821e-11	8.28958e-08
contig199.g1288	21.885	30	4.17149	6.71223	1.91671e-11	8.83764e-08
contig119.g1726	94.5814	16.4608	2.17876	6.63719	3.1972e-11	1.26358e-07
contig764.g415	37.0772	-21.4389	2.94364	-6.60369	4.01053e-11	1.38689e-07
contig806.g25	12.2807	-30	4.28965	-6.52734	6.69495e-11	2.05795e-07
contig822.g18	154.845	18.1341	2.52338	6.39382	1.61794e-10	4.47603e-07
contig750.g72	14.2748	-26.6378	3.87098	-6.36474	1.95625e-10	4.91998e-07
contig359.g7	11.6237	-21.8915	3.13459	-6.3458	2.21267e-10	5.10112e-07
contig386.g15	17.0593	-25.6051	3.7717	-6.25847	3.88777e-10	8.27346e-07
contig920.g250	19.3541	30	4.57759	6.11676	9.54975e-10	1.8871e-06
contig1.g721	8.85993	30	4.58825	6.10255	1.04393e-09	1.92535e-06
contig60.g53	1185.82	10.3588	1.3824	6.04663	1.47909e-09	2.55744e-06
contig390.g466	125.607	17.9372	2.66579	5.97842	2.25312e-09	3.59705e-06
contig73.g5	1213.43	10.3741	1.40217	5.97223	2.34039e-09	3.59705e-06
contig199.g1613	58.245	29.9984	4.69699	5.96092	2.50824e-09	3.65213e-06
contig570.g234	23.7654	30	4.71173	5.94261	2.80514e-09	3.88021e-06
contig557.g748	1282.18	10.3208	1.40793	5.90992	3.42269e-09	4.50899e-06
contig294.g1079	24.9782	20.5881	3.20557	5.7987	6.683e-09	8.40387e-06
contig558.g1807	8.75219	28.9934	4.66954	5.78075	7.43702e-09	8.94544e-06
contig595.g104	19.5143	-23.1838	3.6742	-5.76555	8.13918e-09	9.3821e-06
contig881.g9	23.6333	20.0813	3.16364	5.71535	1.09476e-08	1.21146e-05
contig553.g253	29.5472	20.0736	3.19227	5.66167	1.49905e-08	1.59504e-05
contig882.g5	25.235	20.0456	3.20448	5.63136	1.78796e-08	1.80975e-05
contig753.g11	36.0538	24.3982	3.98035	5.62719	1.83167e-08	1.80975e-05
contig557.g1210	44.0227	-18.2789	2.93872	-5.53944	3.03435e-08	2.89466e-05
contig145.g17	14.8228	30	5.09482	5.49578	3.88997e-08	3.5872e-05
contig143.g88	14.5346	30	5.10501	5.48481	4.13908e-08	3.69379e-05
contig564.g1082	16.9348	22.5238	3.74786	5.47615	4.34686e-08	3.758e-05
contig884.g22	25.2596	19.5243	3.20435	5.46889	4.5285e-08	3.7964e-05
contig388.g5	58.7453	-19.1432	3.16553	-5.41558	6.10908e-08	4.97081e-05
contig559.g41	128.839	27.1334	4.65661	5.39736	6.76292e-08	5.34561e-05
contig750.g78	189.079	17.9227	2.96455	5.37103	7.82863e-08	6.01609e-05
contig302.g136	16.994	21.5699	3.65433	5.35525	8.54368e-08	6.38813e-05
contig105.g26	147.004	21.6916	3.69166	5.33408	9.60305e-08	6.99127e-05
contig199.g1435	86.8027	16.2689	2.67847	5.32727	9.96999e-08	7.0723e-05
contig885.g20	17.324	20.2966	3.45871	5.29	1.22317e-07	8.35331e-05
contig421.g356	17.9641	20.5215	3.50304	5.28726	1.24162e-07	8.35331e-05
contig549.g155	20.104	23.0102	3.97736	5.28245	1.27469e-07	8.35331e-05
contig421.g166	7.41319	-29.9999	5.31017	-5.27289	1.34289e-07	8.35331e-05
contig558.g1884	129.664	21.5286	3.70361	5.27286	1.34316e-07	8.35331e-05
contig678.g555	7.65928	30	5.31235	5.27074	1.35875e-07	8.35331e-05
contig421.g238	21.0478	19.0275	3.24223	5.25179	1.5063e-07	9.05906e-05
contig558.g2268	17.5597	20.0573	3.44239	5.24556	1.5581e-07	9.17123e-05
contig764.g53	9.73175	29.2685	5.21039	5.23348	1.66348e-07	9.58756e-05
contig199.g32	38.8326	-20.6023	3.58011	-5.19603	2.03594e-07	0.000114947
contig714.g5	21.62	16.5423	2.8075	5.17981	2.22114e-07	0.000121246
contig790.g11	28.126	21.9867	3.85944	5.17864	2.23515e-07	0.000121246
contig678.g290	8.80983	30	5.41495	5.17087	2.33012e-07	0.000123967
contig95.g584	115.645	26.903	4.85945	5.12465	2.98084e-07	0.000155594
contig199.g10	42.5217	30	5.48563	5.10425	3.32115e-07	0.000170148
contig554.g131	30.4221	16.7728	2.90112	5.0921	3.54112e-07	0.000178118
contig294.g263	25.2453	21.3917	3.90996	4.95955	7.06558e-07	0.000349052
contig678.g386	14.4564	23.1139	4.30692	4.90231	9.47144e-07	0.000459697
contig267.g189	11.6373	30	5.74315	4.87537	1.08603e-06	0.000517556
contig308.g7	17.8456	19.8451	3.66265	4.87217	1.10377e-06	0.000517556
contig675.g16	17.5547	18.7579	3.49071	4.80072	1.58093e-06	0.000728939
contig418.g268	48.787	16.6485	3.0691	4.77289	1.81597e-06	0.000823589
contig570.g486	7.03094	30	5.90308	4.74328	2.10282e-06	0.000938297
contig105.g27	9.49083	-29.9967	5.92328	-4.72655	2.28365e-06	0.00100281
contig750.g121	65.5755	26.1717	5.12253	4.71869	2.37368e-06	0.00102606
contig88.g38	11.9701	-29.9997	5.94703	-4.70817	2.49947e-06	0.00106381
contig729.g9	300.887	9.69153	1.64828	4.6664	3.06527e-06	0.0012724
contig705.g1396	10.1672	-30	6.00175	-4.66531	3.08155e-06	0.0012724
contig552.g467	3.69681	29.1297	5.83696	4.64792	3.35303e-06	0.00136414
contig94.g124	10.4798	21.1963	4.15492	4.62015	3.83469e-06	0.00153749
contig634.g49	18.459	-18.4762	3.57188	-4.61275	3.97383e-06	0.00157052
contig678.g292	9.37439	-29.5761	6.04795	-4.55958	5.1256e-06	0.00199718
contig542.g85	8.01181	-30	6.19789	-4.51767	6.25252e-06	0.00240244
contig1.g880	16.4844	18.2052	3.5963	4.50609	6.6032e-06	0.00250243
contig119.g127	11.2754	30	6.27073	4.46519	7.99977e-06	0.00299073
contig850.g21	48.6321	15.7011	3.07695	4.4528	8.47559e-06	0.00312636
contig355.g67	95.1969	14.0065	2.69912	4.44828	8.656e-06	0.0031509
contig705.g1426	84.7788	-15.4218	3.0227	-4.44033	8.98216e-06	0.00322716
contig192.g17	10.1456	-24.8846	5.20932	-4.393	1.11797e-05	0.0039652
contig714.g10	33.6819	19.7301	4.05195	4.3757	1.21044e-05	0.00419079
contig705.g1119	11.4083	-24.4197	5.12398	-4.37544	1.21187e-05	0.00419079
contig546.g2876	17.8906	-17.0403	3.45043	-4.35897	1.30678e-05	0.00446323
contig222.g16	503.016	8.98323	1.62751	4.29075	1.78075e-05	0.00600784
contig730.g9	502.406	8.98251	1.62939	4.28536	1.82445e-05	0.00608114
contig105.g33	454.903	9.57773	1.76967	4.28199	1.85227e-05	0.00610036
contig554.g475	16.0279	-20.4556	4.38812	-4.20581	2.60154e-05	0.00846725
contig267.g188	57.2975	23.7756	5.22562	4.16708	3.08525e-05	0.00992481
contig691.g407	25.1186	-19.4236	4.18562	-4.16273	3.1447e-05	0.00999979
contig421.g556	28.657	19.0695	4.13828	4.12478	3.71095e-05	0.0116663
contig546.g491	33.5363	18.0646	3.9259	4.09195	4.27755e-05	0.0132965
contig194.g56	9.13691	20.5667	4.57232	4.06067	4.89329e-05	0.0150414
contig837.g56	14.4317	21.0539	4.69588	4.05758	4.95844e-05	0.0150742
contig546.g359	524.204	6.79802	1.18561	4.04689	5.19033e-05	0.0154703
contig901.g36	163.056	-18.2602	4.01841	-4.04643	5.20057e-05	0.0154703
contig390.g13	11.6866	-22.7707	5.14659	-4.03582	5.44116e-05	0.0160138
contig827.g15	11.6687	23.9856	5.45579	4.02978	5.58285e-05	0.0162579
contig552.g389	24.0466	-18.1056	4.05514	-3.97166	7.13749e-05	0.0205686
contig920.g300	12.7889	19.4666	4.40304	3.96694	7.28022e-05	0.0207636
contig558.g1906	48.0443	20.9506	4.80031	3.94778	7.88777e-05	0.0222668
contig546.g208	14.7713	-16.5922	3.69997	-3.94386	8.01791e-05	0.0224056
contig782.g16	9.62581	-27.4246	6.46982	-3.92972	8.50462e-05	0.023528
contig544.g2453	13.9532	-24.3356	5.70868	-3.91257	9.13203e-05	0.0250136
contig222.g71	237.077	14.4381	3.18719	3.90253	9.51931e-05	0.0258188
contig679.g31	10.5098	21.0811	4.89571	3.89752	9.71829e-05	0.0261026
contig457.g269	9.13626	-17.5	4.04652	-3.83046	0.000127906	0.0340242
contig581.g131	87.5441	9.47266	1.95497	3.82239	0.000132162	0.034498
contig705.g607	87.4935	9.46627	1.95418	3.82067	0.000133092	0.034498
contig865.g10	17.7272	30	7.32976	3.82004	0.000133428	0.034498
contig728.g796	17.6627	17.3987	4.04148	3.81018	0.000138867	0.0353417
contig764.g854	6.03739	-26.6374	6.46735	-3.8095	0.000139246	0.0353417
contig922.g12	61.1781	13.7007	3.07465	3.80553	0.000141498	0.0355868
contig544.g813	86.5016	11.0295	2.4027	3.75806	0.000171238	0.0426784

## Sheet: FonkvsIbo14DAHvsAH
	baseMean	log2FoldChange	lfcSE	stat	pvalue	padj
contig119.g1726	94.5814	21.0305	2.10822	9.02684	1.76702e-19	4.88847e-15
contig691.g387	41.1565	-25.4173	2.87453	-8.14648	3.74681e-16	5.18278e-12
contig27.g30	10.6064	-29.8284	3.53948	-7.86229	3.77165e-15	3.47809e-11
contig544.g239	15.8881	-25.9081	3.22856	-7.40517	1.30978e-13	9.05876e-10
contig915.g28	128.14	19.9992	2.44472	7.3625	1.80497e-13	9.9869e-10
contig116.g10	104.154	-30	3.9117	-7.15802	8.18499e-13	3.77396e-09
contig119.g358	38.631	-25.2539	3.27837	-7.09311	1.31134e-12	5.1826e-09
contig546.g471	31.8166	-28.0631	3.82501	-6.81387	9.50094e-12	3.28554e-08
contig705.g980	18.341	-29.842	4.47394	-6.22315	4.87265e-10	1.4978e-06
contig835.g33	26.8497	-22.1354	3.35517	-6.00128	1.95763e-09	5.41578e-06
contig488.g30	24.1415	21.3328	3.25566	5.93822	2.8813e-09	7.24648e-06
contig1.g808	24.5326	-20.4137	3.11028	-5.92026	3.21431e-09	7.41033e-06
contig544.g2017	53.9423	-20.8303	3.23458	-5.82158	5.82953e-09	1.24057e-05
contig119.g186	11.214	29.662	4.84319	5.71152	1.11973e-08	2.21266e-05
contig553.g328	11.1973	-29.4773	4.88345	-5.62662	1.83775e-08	3.36461e-05
contig558.g1906	48.0443	29.756	4.94165	5.61674	1.94591e-08	3.36461e-05
contig89.g2235	35.5401	-24.7893	4.08055	-5.58486	2.33894e-08	3.80628e-05
contig115.g1	34.4719	-20.5654	3.3854	-5.48395	4.15925e-08	6.39253e-05
contig2.g920	16.8207	18.547	3.02977	5.46147	4.72195e-08	6.8754e-05
contig418.g268	48.787	18.5894	3.06339	5.41536	6.11658e-08	8.21435e-05
contig89.g1732	26.9393	-21.6047	3.62251	-5.41192	6.23536e-08	8.21435e-05
contig629.g14	55.6629	-19.3264	3.23333	-5.35866	8.38392e-08	0.000105428
contig38.g6	48.9872	18.1423	3.03298	5.32226	1.02486e-07	0.000123273
contig546.g3370	12.3975	-19.2084	3.23832	-5.31398	1.07255e-07	0.000123633
contig438.g20	36.4873	-19.6968	3.33855	-5.30076	1.15324e-07	0.000127618
contig105.g26	147.004	21.4898	3.68943	5.28261	1.27357e-07	0.000135513
contig546.g206	43.6608	-20.2089	3.45202	-5.27486	1.32854e-07	0.000136126
contig2.g364	20.5982	18.4064	3.12571	5.24883	1.53066e-07	0.000151235
contig488.g10	40.2217	-21.2031	3.69031	-5.20364	1.95418e-07	0.000186422
contig570.g234	23.7654	26.6414	4.78049	5.15458	2.54205e-07	0.00023442
contig558.g1884	129.664	21.0245	3.7015	5.13966	2.75232e-07	0.000245623
contig850.g21	48.6321	17.6436	3.07126	5.09354	3.51446e-07	0.000303836
contig278.g46	22.8478	-23.645	4.26262	-5.07786	3.81708e-07	0.000319999
contig860.g12	11.2727	-20.9551	3.78053	-5.01386	5.3349e-07	0.000434089
contig267.g420	86.6567	16.8383	2.9702	4.99571	5.86205e-07	0.000463353
contig390.g612	15.7823	-20.9343	3.86403	-4.90015	9.57627e-07	0.000735909
contig119.g712	79.4538	20.0191	3.68938	4.88405	1.03929e-06	0.00077708
contig544.g2453	13.9532	-29.5676	5.67879	-4.85448	1.20701e-06	0.000878735
contig861.g14	11.166	-20.2293	3.7812	-4.82104	1.42812e-06	0.000998161
contig634.g49	18.459	-19.1134	3.55128	-4.81894	1.44321e-06	0.000998161
contig546.g273	42.6136	-17.5138	3.24222	-4.78493	1.71044e-06	0.00115413
contig281.g25	27.9684	-17.3052	3.22272	-4.74917	2.04254e-06	0.0013454
contig64.g29	17.4125	17.4949	3.27755	4.72758	2.27211e-06	0.00144464
contig570.g486	7.03094	29.9147	5.90749	4.72531	2.29764e-06	0.00144464
contig728.g796	17.6627	20.8976	4.03117	4.68787	2.76068e-06	0.0016972
contig421.g556	28.657	-21.4498	4.16475	-4.67009	3.01069e-06	0.00179325
contig421.g166	7.41319	-26.9617	5.35056	-4.66526	3.0823e-06	0.00179325
contig95.g584	115.645	-24.706	4.86906	-4.66333	3.11137e-06	0.00179325
contig94.g124	10.4798	21.1398	4.14828	4.61391	3.95158e-06	0.00223103
contig293.g19	24.7461	-18.7811	3.66942	-4.57322	4.80283e-06	0.00265741
contig546.g2876	17.8906	-17.648	3.42927	-4.56306	5.04122e-06	0.00271966
contig549.g155	20.104	20.0178	3.95276	4.55827	5.1577e-06	0.00271966
contig546.g208	14.7713	-18.788	3.6847	-4.55614	5.21027e-06	0.00271966
contig570.g485	38.2864	-19.3662	3.8178	-4.54876	5.39631e-06	0.00276461
contig95.g847	33.7582	15.9529	3.08563	4.52188	6.12922e-06	0.003083
contig542.g85	8.01181	-30	6.27157	-4.46459	8.02218e-06	0.0039631
contig595.g109	29.2219	17.0915	3.39539	4.4447	8.80134e-06	0.00427174
contig520.g39	18.3411	-16.0875	3.24651	-4.33928	1.4295e-05	0.00681849
contig290.g11	47.4883	-17.2865	3.55245	-4.30309	1.68436e-05	0.00789792
contig199.g1133	15.8968	-19.6465	4.10924	-4.29434	1.75213e-05	0.00807877
contig678.g292	9.37439	-27.7457	6.05523	-4.25181	2.12054e-05	0.00961718
contig1.g721	8.85993	-21.5348	4.59935	-4.24729	2.16368e-05	0.00965456
contig351.g11	7.29496	-29.4665	6.48765	-4.23365	2.29924e-05	0.0100966
contig211.g5	15.6253	-18.9678	4.07778	-4.16103	3.16809e-05	0.0136946
contig308.g7	17.8456	17.1982	3.6806	4.12928	3.639e-05	0.0154881
contig457.g269	9.13626	-18.5732	4.04529	-4.09693	4.18669e-05	0.0175492
contig782.g16	9.62581	-28.3073	6.43519	-4.08804	4.3504e-05	0.0179571
contig421.g323	8.19661	-19.2123	4.2164	-4.08223	4.46057e-05	0.0179571
contig199.g32	38.8326	-17.332	3.75665	-4.08129	4.47874e-05	0.0179571
contig678.g571	47.6222	-14.3825	3.0455	-4.06584	4.78592e-05	0.0189146
contig421.g58	9.97226	26.2169	5.97293	4.05445	5.02518e-05	0.0195805
contig269.g27	33.4943	-15.375	3.31728	-4.03191	5.53265e-05	0.0212584
contig88.g38	11.9701	-25.8975	5.96331	-4.00741	6.13871e-05	0.023264
contig546.g491	33.5363	17.2807	3.81993	4.00026	6.32721e-05	0.0236544
contig553.g139	103.598	-15.9708	3.52559	-3.9627	7.41077e-05	0.0273359
contig750.g78	189.079	13.7747	2.97951	3.9519	7.75343e-05	0.0282235
contig278.g47	8.92798	-26.384	6.22429	-3.91755	8.9452e-05	0.0321388
contig764.g419	18.5947	-13.1853	2.86213	-3.90803	9.3053e-05	0.0326868
contig476.g25	29.0855	15.2549	3.39237	3.90728	9.33402e-05	0.0326868
contig764.g854	6.03739	-27.0769	6.44266	-3.89231	9.92927e-05	0.0341044
contig509.g31	17.2507	-15.2702	3.41053	-3.89095	9.98539e-05	0.0341044
contig554.g475	16.0279	-18.5688	4.27169	-3.87875	0.000104996	0.0354233
contig837.g56	14.4317	20.2053	4.69767	3.8754	0.000106451	0.0354816
contig790.g11	28.126	17.6037	4.0494	3.85333	0.000116522	0.0383395
contig595.g107	30.7149	16.4712	3.75809	3.85067	0.000117797	0.0383395
